# Supplementary material for: 1-Butyl-4-hy­droxy-3-methyl­quinoline-2(1H)-one
Source: Acta Crystallogr Sect E Struct Rep Online. 2010 Nov 17;66(Pt 12):o3196. doi: 10.1107/S160053681004643X (PMC3011562; doi:10.1107/S160053681004643X)
Supplement: Supplementary file 2 [file e-66-o3196-Isup2.hkl]

# 
# h,k,l, Fc-squared, Fo-squared, sigma(Fo-squared) and status flag 
# 
data_I
_shelx_title ' z in P2(1)/c' 
_shelx_refln_list_code          4 
_shelx_F_calc_maximum      204.13 
_exptl_crystal_F_000       496.00 
_reflns_d_resolution_high  0.8412 
 
loop_ 
 _symmetry_equiv_pos_as_xyz 
 'x, y, z' 
 '-x, y+1/2, -z+1/2' 
 '-x, -y, -z' 
 'x, -y-1/2, z-1/2' 
 
_cell_length_a    11.8576 
_cell_length_b    10.7790 
_cell_length_c     9.8835 
_cell_angle_alpha  90.000 
_cell_angle_beta  110.749 
_cell_angle_gamma  90.000 
 
_shelx_F_squared_multiplier     1.000 
 
loop_ 
 _refln_index_h 
 _refln_index_k 
 _refln_index_l 
 _refln_F_squared_calc 
 _refln_F_squared_meas 
 _refln_F_squared_sigma 
 _refln_observed_status 
   2   0   0     2581.00     2500.08     12.53 o 
   3   0   0      384.34      366.88      4.79 o 
   4   0   0     1328.11     1353.42      9.25 o 
   5   0   0     1091.86     1101.81      6.29 o 
   6   0   0       19.25       20.00      1.48 o 
   7   0   0     2629.84     2709.76     18.06 o 
   8   0   0       27.91       38.46      3.91 o 
   9   0   0     1820.15     1884.47     17.33 o 
  10   0   0      277.16      289.36     10.32 o 
  11   0   0      293.88      308.44      8.73 o 
  12   0   0       51.71       55.20      5.45 o 
  13   0   0        4.21        7.00      6.63 o 
   2   1   0      129.89      117.99      2.21 o 
   3   1   0        3.28        1.01      1.11 o 
   4   1   0      200.17      167.48      2.58 o 
   5   1   0       43.32       44.43      1.42 o 
   6   1   0       12.25       11.55      1.09 o 
   7   1   0      675.34      672.64      6.45 o 
   8   1   0       14.63       18.18      2.30 o 
   9   1   0      166.94      170.94      4.33 o 
  10   1   0       28.66       28.71      3.40 o 
  11   1   0        4.89        5.68      2.83 o 
  12   1   0       49.69       45.02      4.03 o 
  13   1   0       20.45       20.65      5.08 o 
   0   2   0      977.33      980.79      8.11 o 
   1   2   0       12.27       12.10      0.98 o 
   2   2   0     2008.14     1984.74      6.66 o 
   3   2   0      499.65      509.98      4.01 o 
   4   2   0     1095.17     1129.50      6.86 o 
   5   2   0      399.05      388.20      3.82 o 
   6   2   0      176.33      164.91      2.83 o 
   7   2   0      392.36      392.44      5.88 o 
   8   2   0        0.71        0.71      2.32 o 
   9   2   0       13.49       12.33      2.77 o 
  10   2   0        1.80        4.03      2.81 o 
  11   2   0        3.54        2.28      3.12 o 
  12   2   0        5.09        9.88      4.25 o 
  13   2   0       86.37       93.54      9.40 o 
   1   3   0      480.31      450.92      4.11 o 
   2   3   0      491.99      456.67      3.45 o 
   3   3   0      713.77      621.94      5.51 o 
   4   3   0      145.93      152.86      3.25 o 
   5   3   0        2.36        5.22      1.16 o 
   6   3   0      193.30      203.87      3.22 o 
   7   3   0       34.23       40.65      2.77 o 
   8   3   0       82.26       90.75      3.62 o 
   9   3   0       73.78       62.64      3.54 o 
  10   3   0      188.50      181.06      6.64 o 
  11   3   0        5.70        4.34      3.62 o 
  12   3   0      337.60      337.58      9.77 o 
   0   4   0      550.51      496.74      6.08 o 
   1   4   0       66.86       59.22      2.13 o 
   2   4   0      338.51      364.37      3.41 o 
   3   4   0      539.00      554.23      5.07 o 
   4   4   0      481.87      484.78      5.18 o 
   5   4   0      880.40      950.11      8.27 o 
   6   4   0        6.50        8.62      1.78 o 
   7   4   0      127.33      125.39      4.69 o 
   8   4   0       82.81       76.68      4.43 o 
   9   4   0       90.90       92.76      4.95 o 
  10   4   0        1.76        2.03      3.65 o 
  11   4   0      129.74      121.49      6.52 o 
  12   4   0      378.35      421.10     15.48 o 
   1   5   0       64.98       60.62      2.48 o 
   2   5   0        9.33        6.18      1.12 o 
   3   5   0        3.73        3.52      1.39 o 
   4   5   0     2712.97     2907.44     18.92 o 
   5   5   0      812.77      923.98      7.99 o 
   6   5   0      183.82      192.87      4.13 o 
   7   5   0      283.41      269.46      5.51 o 
   8   5   0      138.17      139.34      4.62 o 
   9   5   0       32.22       40.20      3.88 o 
  10   5   0       15.91       14.48      3.77 o 
  11   5   0      580.34      598.33     11.86 o 
  12   5   0       48.67       46.33      5.19 o 
   0   6   0       60.66       73.72      5.16 o 
   1   6   0       73.91       80.43      3.05 o 
   2   6   0       12.77       15.42      2.03 o 
   3   6   0       59.02       66.79      2.89 o 
   4   6   0      111.49      119.24      3.28 o 
   5   6   0      338.52      370.90      5.55 o 
   6   6   0      116.46      110.26      3.67 o 
   7   6   0      272.57      283.38      7.17 o 
   8   6   0       22.35       21.28      2.98 o 
   9   6   0       22.27       25.47      3.17 o 
  10   6   0       19.08       19.18      3.24 o 
  11   6   0        4.30        5.89      3.20 o 
   1   7   0       16.74       17.97      3.13 o 
   2   7   0      191.39      191.36      4.60 o 
   3   7   0      117.74      114.19      3.80 o 
   4   7   0       39.94       41.98      3.61 o 
   5   7   0      104.09       99.29      4.69 o 
   6   7   0       23.14       21.72      3.13 o 
   7   7   0       42.54       46.44      7.37 o 
   8   7   0        9.37       12.42      3.81 o 
   9   7   0       11.56        6.90      3.74 o 
  10   7   0      203.42      226.32      8.40 o 
  11   7   0       22.77       17.74      4.15 o 
   0   8   0      636.47      632.11     14.01 o 
   1   8   0      816.02      825.31     11.33 o 
   2   8   0       86.27       81.75      4.93 o 
   3   8   0     1081.67     1086.01     10.63 o 
   4   8   0       53.90       54.04      4.34 o 
   5   8   0       75.47       79.43      4.98 o 
   6   8   0       89.93       91.51      5.04 o 
   7   8   0        0.54        0.00      6.27 o 
   8   8   0       24.04       17.69      7.00 o 
   9   8   0       36.51       37.95      5.04 o 
  10   8   0      305.07      312.76      9.81 o 
   1   9   0      623.08      629.01     10.87 o 
   2   9   0       52.08       45.55      4.41 o 
   3   9   0       77.51       66.65      5.04 o 
   4   9   0      167.79      165.86      9.58 o 
   5   9   0       37.70       36.73      4.42 o 
   6   9   0       26.00       24.06      3.81 o 
   7   9   0        0.06        0.74      6.63 o 
   8   9   0       78.43       75.56      8.85 o 
   9   9   0        1.79        4.36      4.25 o 
   0  10   0     3190.14     3028.62     33.17 o 
   1  10   0       65.04       64.32      5.21 o 
   2  10   0       48.21       46.23      4.77 o 
   3  10   0      156.14      152.99      6.61 o 
   4  10   0       69.27       73.72      8.11 o 
   5  10   0       59.26       47.18      7.37 o 
   6  10   0       24.75       33.54      8.48 o 
   7  10   0       65.10       69.29      9.58 o 
   8  10   0        3.24        9.21      8.11 o 
   1  11   0        4.36        5.76      3.77 o 
   2  11   0       15.92       17.01      4.24 o 
   3  11   0       50.66       52.79      4.93 o 
   4  11   0       13.05       15.48      6.63 o 
   5  11   0       11.86       21.38      7.00 o 
   6  11   0      122.84      134.53     11.06 o 
   0  12   0       30.55       21.38      6.63 o 
   1  12   0        0.01        2.01      3.98 o 
   2  12   0        7.05        5.13      4.29 o 
   3  12   0       72.83       82.47      6.02 o 
   4  12   0       49.07       52.34      9.21 o 
 -13   1   1       15.26       12.35      3.90 o 
 -12   1   1        9.90        8.11      3.18 o 
 -11   1   1        1.34        1.69      2.96 o 
 -10   1   1      210.47      233.30      5.67 o 
  -9   1   1       28.00       26.27      2.90 o 
  -8   1   1      254.39      247.46      5.03 o 
  -7   1   1      881.09      930.94      8.36 o 
  -6   1   1       30.75       31.92      0.98 o 
  -5   1   1       57.33       70.29      1.41 o 
  -4   1   1       16.95       18.41      1.02 o 
  -3   1   1       72.91       67.80      1.31 o 
  -2   1   1      270.09      275.56      2.92 o 
  -1   1   1     3894.04     3243.87     12.53 o 
   1   1   1      131.94      144.48      2.95 o 
   2   1   1    18772.81    17453.50     19.62 o 
   3   1   1     1809.25     1853.99      5.65 o 
   4   1   1      542.64      548.65      3.34 o 
   5   1   1       32.37       37.37      1.52 o 
   6   1   1       77.33       79.36      2.16 o 
   7   1   1        0.02        1.01      2.03 o 
   8   1   1       39.77       35.80      3.18 o 
   9   1   1      320.95      309.81      6.65 o 
  10   1   1       45.62       42.02      3.82 o 
  11   1   1      110.23      105.05      8.48 o 
  12   1   1       51.43       55.66      7.74 o 
 -13   2   1      101.86       96.57      5.11 o 
 -12   2   1       16.36       14.46      3.32 o 
 -11   2   1        3.12        2.84      2.87 o 
 -10   2   1       34.28       34.97      3.33 o 
  -9   2   1       28.57       30.17      2.90 o 
  -8   2   1      300.21      281.39      5.31 o 
  -7   2   1      198.49      185.84      4.03 o 
  -6   2   1      277.26      274.18      3.03 o 
  -5   2   1      749.92      723.96      4.56 o 
  -4   2   1      179.78      164.03      2.12 o 
  -3   2   1      113.89      108.32      1.71 o 
  -2   2   1     4454.75     4161.94     14.17 o 
  -1   2   1     1552.25     1579.76     12.72 o 
   0   2   1      133.10      111.57      2.47 o 
   1   2   1        6.54        6.47      1.50 o 
   2   2   1     1463.14     1486.03     15.11 o 
   3   2   1       68.70       57.62      2.20 o 
   4   2   1     1041.35     1050.69      5.53 o 
   5   2   1        1.94        3.60      0.86 o 
   6   2   1      336.31      319.06      3.94 o 
   7   2   1       50.86       49.61      3.65 o 
   8   2   1        3.42        4.24      3.13 o 
   9   2   1      471.43      465.39      9.64 o 
  10   2   1        1.20        4.42      3.65 o 
  11   2   1        7.38        7.57      3.98 o 
  12   2   1       44.19       49.39      7.00 o 
 -13   3   1      119.40      118.32      5.51 o 
 -12   3   1      423.45      450.85      8.64 o 
 -11   3   1       68.90       76.40      4.16 o 
 -10   3   1      129.10      129.67      4.61 o 
  -9   3   1       49.98       55.15      3.39 o 
  -8   3   1       39.59       38.11      2.77 o 
  -7   3   1       14.01       14.70      2.05 o 
  -6   3   1      102.41      100.81      2.24 o 
  -5   3   1      709.08      740.07      5.02 o 
  -4   3   1       30.01       31.85      1.36 o 
  -3   3   1      381.59      411.28      3.27 o 
  -2   3   1     1034.64     1040.08      5.71 o 
  -1   3   1      510.08      518.81      3.45 o 
   0   3   1       18.52       21.60      1.60 o 
   1   3   1      148.90      153.53      2.69 o 
   2   3   1        0.01        0.43      1.05 o 
   3   3   1     1303.74     1353.40      9.11 o 
   4   3   1       44.65       47.96      2.47 o 
   5   3   1      201.72      215.91      3.78 o 
   6   3   1       25.20       25.98      2.10 o 
   7   3   1       93.70       94.58      4.98 o 
   8   3   1        2.05        4.61      3.39 o 
   9   3   1       33.67       32.22      3.91 o 
  10   3   1       61.28       70.26      5.21 o 
  11   3   1        0.39        1.18      3.88 o 
  12   3   1       76.40       89.56      8.85 o 
 -12   4   1     1051.24     1095.35     16.01 o 
 -11   4   1      582.58      627.97      9.42 o 
 -10   4   1       34.88       37.21      3.26 o 
  -9   4   1       23.57       21.91      2.77 o 
  -8   4   1       46.62       44.32      2.90 o 
  -7   4   1      170.06      164.74      3.59 o 
  -6   4   1      382.87      387.51      3.90 o 
  -5   4   1     1898.15     1981.13      8.95 o 
  -4   4   1        4.67        8.98      1.14 o 
  -3   4   1     1537.66     1648.96      7.66 o 
  -2   4   1     3352.18     3502.39     19.58 o 
  -1   4   1        1.99        0.97      1.02 o 
   0   4   1     2026.28     2150.48      9.76 o 
   1   4   1     1108.10     1185.25     12.36 o 
   2   4   1     1105.79     1181.09      6.14 o 
   3   4   1       10.74        8.84      1.37 o 
   4   4   1      761.58      796.90     10.14 o 
   5   4   1      227.44      257.32      5.08 o 
   6   4   1      738.63      752.62      7.56 o 
   7   4   1      294.07      307.89      7.16 o 
   8   4   1      255.85      254.71      7.04 o 
   9   4   1        7.46       10.87      3.65 o 
  10   4   1       27.50       24.89      4.29 o 
  11   4   1       47.73       50.28      5.04 o 
  12   4   1        0.49        3.32      5.53 o 
 -12   5   1      149.23      160.77      5.98 o 
 -11   5   1       19.51       21.76      3.49 o 
 -10   5   1       10.94       13.06      2.98 o 
  -9   5   1      137.24      133.86      3.88 o 
  -8   5   1       10.89       12.80      2.10 o 
  -7   5   1        0.12        2.41      1.86 o 
  -6   5   1       51.76       48.45      2.18 o 
  -5   5   1       66.49       64.32      2.11 o 
  -4   5   1        4.13        4.51      1.55 o 
  -3   5   1       27.67       25.29      1.82 o 
  -2   5   1      411.47      442.58      4.10 o 
  -1   5   1       82.72       75.56      1.98 o 
   0   5   1       75.57       83.08      2.62 o 
   1   5   1        0.45        1.09      1.60 o 
   2   5   1       26.77       25.35      1.39 o 
   3   5   1        0.56        0.81      1.37 o 
   4   5   1      123.14      125.03      3.28 o 
   5   5   1       41.21       38.27      2.51 o 
   6   5   1        0.91        1.47      2.04 o 
   7   5   1      132.79      108.73      4.82 o 
   8   5   1        8.23        5.01      3.10 o 
   9   5   1        1.32        3.99      3.10 o 
  10   5   1        5.40        3.74      3.62 o 
  11   5   1       16.34       16.41      3.91 o 
 -12   6   1      466.39      460.79     11.65 o 
 -11   6   1       26.75       27.75      3.65 o 
 -10   6   1      129.16      128.10      5.00 o 
  -9   6   1        1.59        4.59      2.67 o 
  -8   6   1       42.94       39.46      3.20 o 
  -7   6   1       10.48        9.29      3.07 o 
  -6   6   1      343.98      327.50      5.48 o 
  -5   6   1       35.55       45.56      2.50 o 
  -4   6   1      150.70      147.41      4.29 o 
  -3   6   1      455.20      509.91      5.61 o 
  -2   6   1      302.90      330.08      4.27 o 
  -1   6   1      244.26      257.21      3.29 o 
   0   6   1       41.78       56.14      3.07 o 
   1   6   1      766.71      787.30      7.65 o 
   2   6   1       89.73       81.32      3.12 o 
   3   6   1        9.93        8.65      2.11 o 
   4   6   1      468.60      484.72      8.18 o 
   5   6   1      572.92      565.75     12.53 o 
   6   6   1      119.44      112.69      4.96 o 
   7   6   1       17.85       17.38      3.46 o 
   8   6   1       22.02       19.70      2.98 o 
   9   6   1       11.82       12.42      3.15 o 
  10   6   1        3.87        7.04      3.17 o 
  11   6   1        4.13        2.30      3.30 o 
 -11   7   1        6.50        5.16      8.11 o 
 -10   7   1       25.14       24.69      8.11 o 
  -9   7   1        0.08        0.00      3.72 o 
  -8   7   1        8.13       11.74      3.61 o 
  -7   7   1        0.54        0.37      5.90 o 
  -6   7   1      340.69      363.05     12.53 o 
  -5   7   1       36.56       37.23      6.63 o 
  -4   7   1       53.96       57.50      6.63 o 
  -3   7   1      310.87      318.94      6.81 o 
  -2   7   1      233.84      245.64      6.09 o 
  -1   7   1        0.50        0.37      2.29 o 
   0   7   1       30.96       25.35      2.67 o 
   1   7   1       38.26       40.74      2.89 o 
   2   7   1       10.28        9.31      2.44 o 
   3   7   1        2.02        0.00      2.38 o 
   4   7   1        0.00        0.85      2.92 o 
   5   7   1      397.25      385.79      8.03 o 
   6   7   1       15.30       20.40      4.42 o 
   7   7   1       10.32        7.00      5.53 o 
   8   7   1      122.76      132.58      6.45 o 
   9   7   1       19.26       26.43      4.67 o 
  10   7   1        0.15        0.00      4.51 o 
 -10   8   1        0.06        0.74      6.63 o 
  -9   8   1       56.98       47.92      8.85 o 
  -8   8   1      399.28      391.80     14.74 o 
  -7   8   1       30.78       39.44      7.37 o 
  -6   8   1       67.58       57.87      7.74 o 
  -5   8   1       44.54       50.86      7.00 o 
  -4   8   1       36.85       39.81      7.00 o 
  -3   8   1        0.33        1.69      3.00 o 
  -2   8   1       11.66        6.55      3.36 o 
  -1   8   1      307.38      297.61      7.14 o 
   0   8   1      337.52      323.96      6.03 o 
   1   8   1     2230.70     2236.63     26.74 o 
   2   8   1       54.72       51.42      3.46 o 
   3   8   1      173.21      164.19      4.89 o 
   4   8   1        4.16        4.86      3.34 o 
   5   8   1       22.06       24.35      3.61 o 
   6   8   1        3.22        3.07      3.00 o 
   7   8   1        0.52        0.37      6.63 o 
   8   8   1        7.51       12.53      7.37 o 
   9   8   1      134.47      152.44      7.28 o 
  -9   9   1       17.59       19.17      7.37 o 
  -8   9   1      277.90      247.69     12.90 o 
  -7   9   1      930.07      913.34     21.75 o 
  -6   9   1       16.63       20.64      7.37 o 
  -5   9   1        0.52        0.37      6.27 o 
  -4   9   1      137.59      149.09      6.19 o 
  -3   9   1      255.52      263.39      7.44 o 
  -2   9   1      235.89      234.76      6.98 o 
  -1   9   1     1255.95     1207.40     14.16 o 
   0   9   1     1535.18     1519.80     16.01 o 
   1   9   1      276.99      276.46      6.31 o 
   2   9   1     3246.68     3260.62     19.22 o 
   3   9   1      718.99      694.99      9.36 o 
   4   9   1      429.52      438.34      9.51 o 
   5   9   1       32.87       34.52      4.23 o 
   6   9   1        5.63        8.05      3.61 o 
   7   9   1        5.97        4.79      7.37 o 
   8   9   1       90.33      100.25      9.95 o 
  -8  10   1        1.10        1.47      7.37 o 
  -7  10   1       53.33       51.23      8.85 o 
  -6  10   1       35.97       28.38      7.74 o 
  -5  10   1      153.34      155.91     11.06 o 
  -4  10   1        3.59        2.25      3.61 o 
  -3  10   1       26.41       25.12      4.07 o 
  -2  10   1       26.49       26.48      3.98 o 
  -1  10   1       24.73       23.09      4.34 o 
   0  10   1       15.00       25.22      4.25 o 
   1  10   1       60.97       64.71      5.19 o 
   2  10   1        5.50        3.50      3.24 o 
   3  10   1        2.50        1.12      3.03 o 
   4  10   1       31.06       28.17      4.34 o 
   5  10   1        1.03        1.86      3.81 o 
   6  10   1      156.78      163.27      7.08 o 
   7  10   1        5.32        5.90      6.63 o 
  -7  11   1       40.08       52.34      9.58 o 
  -6  11   1        0.83        4.42      7.74 o 
  -5  11   1        0.14        0.00      6.27 o 
  -4  11   1       21.78       22.11      7.00 o 
  -3  11   1       33.20       43.12      7.37 o 
  -2  11   1        0.19        0.74      6.27 o 
  -1  11   1       70.96       64.53      5.19 o 
   0  11   1       42.63       41.34      4.69 o 
   1  11   1        6.44        7.99      3.88 o 
   2  11   1        0.14        0.00      3.88 o 
   3  11   1        6.08        5.18      3.88 o 
   4  11   1        7.63        5.16      5.90 o 
   5  11   1       17.71       14.11      4.15 o 
   6  11   1        4.07        9.19      4.23 o 
  -4  12   1      184.12      224.47     13.27 o 
  -3  12   1        0.22        4.79      6.63 o 
  -2  12   1       98.66      104.68      9.95 o 
  -1  12   1        8.02        3.32      5.90 o 
   0  12   1        0.34        1.47      5.90 o 
   1  12   1       34.41       36.14      5.16 o 
   2  12   1        0.00        0.50      4.29 o 
   3  12   1       26.35       24.97      4.56 o 
   4  12   1        0.57        4.42      5.53 o 
 -13   0   2       31.64       32.07      6.27 o 
 -12   0   2        3.27        5.53      5.53 o 
 -11   0   2      132.58      144.48      8.85 o 
 -10   0   2      457.00      410.23     12.53 o 
  -9   0   2      255.03      248.79      9.58 o 
  -8   0   2     1591.05     1656.40     20.64 o 
  -7   0   2      873.88      985.95     14.74 o 
  -6   0   2     1301.42     1423.85      8.25 o 
  -5   0   2     6032.60     6335.88     17.32 o 
  -4   0   2      321.71      357.54      4.15 o 
  -3   0   2     2426.49     2455.92     10.32 o 
  -2   0   2     5489.87     5185.15     14.74 o 
  -1   0   2      805.29      818.79     11.61 o 
   0   0   2      691.70      661.87      5.08 o 
   1   0   2    41669.90    36800.37     64.13 o 
   2   0   2    38037.37    34504.35     42.48 o 
   3   0   2      136.82      149.15      2.54 o 
   4   0   2      549.68      562.07      4.55 o 
   5   0   2     1517.03     1527.24      7.59 o 
   6   0   2     2115.48     2085.09     14.52 o 
   7   0   2       33.16       30.80      2.79 o 
   8   0   2      728.36      728.31     15.85 o 
   9   0   2      149.21      153.70      9.21 o 
  10   0   2      205.18      189.45     10.32 o 
  11   0   2      348.29      340.20     14.01 o 
  12   0   2       79.02       88.83      9.21 o 
 -13   1   2       76.93       80.13      5.86 o 
 -12   1   2       18.45       19.39      3.91 o 
 -11   1   2      135.90      136.72      4.82 o 
 -10   1   2       16.35       15.19      2.89 o 
  -9   1   2       63.86       69.25      3.39 o 
  -8   1   2      216.94      221.08      4.59 o 
  -7   1   2        0.02        0.18      1.68 o 
  -6   1   2     1098.75     1160.42      8.17 o 
  -5   1   2       33.82       35.03      1.39 o 
  -4   1   2        6.03        8.35      0.80 o 
  -3   1   2      887.96      957.18      4.20 o 
  -2   1   2     1455.69     1390.43      4.70 o 
  -1   1   2      499.07      435.33      4.43 o 
   0   1   2      890.93      879.72      4.73 o 
   1   1   2     2490.38     2530.85     13.99 o 
   2   1   2     3047.20     2940.09     10.27 o 
   3   1   2     2365.66     2370.16      7.01 o 
   4   1   2      876.42      926.72      6.05 o 
   5   1   2        3.76        6.21      1.01 o 
   6   1   2      664.26      632.84      6.94 o 
   7   1   2       52.15       53.68      2.95 o 
   8   1   2       87.10       81.53      5.08 o 
   9   1   2       40.72       41.16      4.67 o 
  10   1   2        3.84        2.92      3.88 o 
  11   1   2      143.12      132.46      6.90 o 
  12   1   2       39.65       49.39      7.74 o 
 -13   2   2        4.37        5.98      3.30 o 
 -12   2   2       16.64       14.11      3.12 o 
 -11   2   2       36.98       35.11      3.39 o 
 -10   2   2        0.16        0.03      2.65 o 
  -9   2   2       12.64        9.71      2.48 o 
  -8   2   2       85.73       86.51      3.30 o 
  -7   2   2        4.64        3.24      1.68 o 
  -6   2   2      103.96       96.54      2.12 o 
  -5   2   2      590.66      584.60      3.96 o 
  -4   2   2     2844.19     2827.11      9.43 o 
  -3   2   2        9.04        9.82      0.90 o 
  -2   2   2       14.44       18.46      1.27 o 
  -1   2   2      129.90      133.97      3.09 o 
   0   2   2      262.39      264.41      3.19 o 
   1   2   2     1431.12     1401.34     11.79 o 
   2   2   2       53.12       69.29      2.95 o 
   3   2   2       35.72       36.05      1.84 o 
   4   2   2      489.77      488.98      4.30 o 
   5   2   2      242.19      238.54      3.17 o 
   6   2   2      102.12      103.03      3.42 o 
   7   2   2        0.26        1.28      2.05 o 
   8   2   2       61.63       61.26      4.69 o 
   9   2   2      101.79       93.99      7.74 o 
  10   2   2      140.24      133.43      9.21 o 
  11   2   2       38.00       43.12      7.00 o 
 -13   3   2      160.78      162.91      5.80 o 
 -12   3   2       76.45       85.61      4.59 o 
 -11   3   2     1107.69     1122.09     11.96 o 
 -10   3   2       57.23       57.34      3.46 o 
  -9   3   2        2.49        3.36      2.32 o 
  -8   3   2        2.31        1.27      1.89 o 
  -7   3   2       42.87       44.16      2.37 o 
  -6   3   2      150.74      147.96      2.46 o 
  -5   3   2      222.60      233.83      2.76 o 
  -4   3   2      171.68      189.65      2.62 o 
  -3   3   2       22.78       28.12      1.16 o 
  -2   3   2     1723.35     1644.48     15.93 o 
  -1   3   2      178.37      147.27      3.36 o 
   0   3   2     2380.72     2291.70      9.44 o 
   1   3   2      328.62      346.69      3.94 o 
   2   3   2        0.06        0.00      1.84 o 
   3   3   2      868.23      846.92      7.77 o 
   4   3   2       46.15       51.23      2.30 o 
   5   3   2       34.94       31.38      2.73 o 
   6   3   2       66.27       62.51      2.76 o 
   7   3   2      136.84      140.45      5.34 o 
   8   3   2      263.81      260.95     10.69 o 
   9   3   2        3.42        4.42      5.53 o 
  10   3   2       22.06        8.48      5.53 o 
  11   3   2       31.93       30.22      7.74 o 
 -13   4   2       98.39       99.46      5.37 o 
 -12   4   2        8.93       12.05      3.47 o 
 -11   4   2      396.84      419.53      6.79 o 
 -10   4   2       59.68       67.59      3.31 o 
  -9   4   2       17.18       19.69      2.34 o 
  -8   4   2        4.43        2.65      1.97 o 
  -7   4   2        3.73        5.23      1.68 o 
  -6   4   2       63.40       68.18      2.27 o 
  -5   4   2       51.97       54.61      2.36 o 
  -4   4   2      724.43      784.32      5.29 o 
  -3   4   2       76.25       70.27      1.73 o 
  -2   4   2     1011.44     1052.45      6.70 o 
  -1   4   2       15.70       20.52      1.56 o 
   0   4   2       11.37       16.77      1.68 o 
   1   4   2       96.43       87.55      2.54 o 
   2   4   2       13.30        9.21      2.09 o 
   3   4   2       11.65       12.53      2.95 o 
   4   4   2       18.13       16.95      3.32 o 
   5   4   2      307.40      319.56      8.48 o 
   6   4   2       24.43       25.06      3.00 o 
   7   4   2      154.85      162.91      8.85 o 
   8   4   2        9.01        5.90      5.16 o 
   9   4   2       10.29        7.37      5.53 o 
  10   4   2       19.62       17.32      6.27 o 
  11   4   2       28.32       26.91      6.27 o 
 -12   5   2      449.30      465.77     11.46 o 
 -11   5   2       94.69       95.72      6.12 o 
 -10   5   2     1727.15     1801.96     18.86 o 
  -9   5   2     1207.44     1224.87      9.88 o 
  -8   5   2      189.14      188.68      4.03 o 
  -7   5   2      846.28      864.11      7.24 o 
  -6   5   2      271.61      261.63      4.64 o 
  -5   5   2        7.95        6.22      1.64 o 
  -4   5   2        3.35        5.52      1.10 o 
  -3   5   2     3068.45     3545.24     11.92 o 
  -2   5   2     2222.22     2419.44     12.24 o 
  -1   5   2      461.31      526.24      5.52 o 
   0   5   2      309.40      333.44      4.64 o 
   1   5   2      122.85      114.93      3.10 o 
   2   5   2      723.40      712.78      7.08 o 
   3   5   2      137.62      139.02      4.98 o 
   4   5   2       89.67       85.61      3.88 o 
   5   5   2       98.14       95.46      5.53 o 
   6   5   2     1740.28     1789.09     21.01 o 
   7   5   2      175.46      169.55      9.21 o 
   8   5   2       58.67       51.97      7.00 o 
   9   5   2       10.62       12.53      5.53 o 
  10   5   2       40.84       39.81      7.00 o 
  11   5   2       30.51       28.01      6.27 o 
 -12   6   2      145.18      150.04      7.37 o 
 -11   6   2       67.98       73.80      5.65 o 
 -10   6   2      157.30      167.44      6.98 o 
  -9   6   2        8.12       10.53      3.54 o 
  -8   6   2        5.14        7.03      3.34 o 
  -7   6   2      170.89      184.24      4.66 o 
  -6   6   2      183.96      180.76      5.65 o 
  -5   6   2      178.94      182.07      5.31 o 
  -4   6   2        3.08        4.79      2.31 o 
  -3   6   2        2.92        4.91      1.40 o 
  -2   6   2      344.58      376.61      4.33 o 
  -1   6   2      363.25      368.46      4.28 o 
   0   6   2       16.14       13.34      2.03 o 
   1   6   2       20.07       21.96      2.46 o 
   2   6   2       52.41       54.17      2.83 o 
   3   6   2        8.58        9.69      2.73 o 
   4   6   2       26.33       24.76      3.19 o 
   5   6   2       87.42       92.70      4.67 o 
   6   6   2       44.53       42.89      3.81 o 
   7   6   2        0.04        0.00      5.90 o 
   8   6   2        1.55        1.74      3.81 o 
   9   6   2       35.73       40.18      7.00 o 
  10   6   2        5.95        8.48      5.16 o 
 -11   7   2       98.16      103.20     10.32 o 
 -10   7   2        0.75        1.47      6.27 o 
  -9   7   2      106.13      105.41      9.58 o 
  -8   7   2        2.42        0.00      5.90 o 
  -7   7   2        2.00        3.69      6.27 o 
  -6   7   2      140.58      153.70      9.58 o 
  -5   7   2       57.87       50.50      7.37 o 
  -4   7   2      148.66      133.79      8.48 o 
  -3   7   2       71.43       65.58      3.14 o 
  -2   7   2      200.53      190.68      4.84 o 
  -1   7   2      120.37      115.11      3.71 o 
   0   7   2        0.11        1.23      2.37 o 
   1   7   2       59.83       57.82      3.18 o 
   2   7   2      131.12      135.27      4.25 o 
   3   7   2       61.98       54.92      3.88 o 
   4   7   2       11.25       12.36      3.36 o 
   5   7   2        2.70        4.31      2.92 o 
   6   7   2        4.05        3.09      2.84 o 
   7   7   2       40.08       35.02      7.00 o 
   8   7   2       23.52       28.19      4.69 o 
   9   7   2        7.69        9.21      4.25 o 
 -10   8   2        0.86        0.00      7.37 o 
  -9   8   2       81.14       74.08      8.85 o 
  -8   8   2      329.85      297.44     13.27 o 
  -7   8   2       10.61       12.53      6.63 o 
  -6   8   2        5.93        5.16      6.63 o 
  -5   8   2      390.13      371.53     13.27 o 
  -4   8   2       27.54       28.38      6.63 o 
  -3   8   2       16.79       19.53      3.13 o 
  -2   8   2       14.70       12.66      2.55 o 
  -1   8   2       39.31       39.43      3.14 o 
   0   8   2      245.17      241.76      5.44 o 
   1   8   2       97.20      103.99      4.09 o 
   2   8   2     1347.10     1320.93     11.90 o 
   3   8   2      583.68      585.06      8.37 o 
   4   8   2      672.97      684.75     11.07 o 
   5   8   2      107.37      107.34      5.34 o 
   6   8   2        9.32       11.34      3.72 o 
   7   8   2        6.73        8.11      5.90 o 
   8   8   2        7.49        8.83      4.29 o 
   9   8   2        0.60        0.00      3.98 o 
  -9   9   2       29.02       29.49      8.11 o 
  -8   9   2       61.86       53.08      9.21 o 
  -7   9   2       14.47       16.95      7.00 o 
  -6   9   2      403.82      382.22     14.37 o 
  -5   9   2       30.86       28.75      7.37 o 
  -4   9   2       91.23       70.77      8.11 o 
  -3   9   2      111.41      102.83      8.85 o 
  -2   9   2        0.05        2.21      3.54 o 
  -1   9   2      123.01      123.10      4.43 o 
   0   9   2        7.57        8.47      2.85 o 
   1   9   2      751.85      753.91      9.63 o 
   2   9   2       37.48       36.74      3.54 o 
   3   9   2     1314.27     1329.99     12.91 o 
   4   9   2       91.26       87.96      5.34 o 
   5   9   2       37.16       35.67      4.34 o 
   6   9   2        3.67        2.92      3.46 o 
   7   9   2       12.75       13.64      6.27 o 
   8   9   2       11.18       12.16      7.37 o 
  -8  10   2       67.51       50.13      9.21 o 
  -7  10   2       45.89       30.59      7.37 o 
  -6  10   2       18.47       16.22      7.74 o 
  -5  10   2       40.37       28.01      7.00 o 
  -4  10   2        1.47        1.47      6.27 o 
  -3  10   2       74.85       70.03      8.48 o 
  -2  10   2       55.59       45.70      7.37 o 
  -1  10   2        0.03        1.15      3.45 o 
   0  10   2        4.75        3.83      3.98 o 
   1  10   2     1252.65     1231.08     12.89 o 
   2  10   2      860.22      855.36     10.92 o 
   3  10   2       55.50       50.39      4.11 o 
   4  10   2        0.02        1.15      4.03 o 
   5  10   2       11.45       14.17      3.95 o 
   6  10   2      138.98      141.10      6.72 o 
   7  10   2        8.83       13.27      6.63 o 
  -7  11   2        3.74        5.90      7.37 o 
  -6  11   2       50.03       38.70      8.48 o 
  -5  11   2       11.61        9.21      7.37 o 
  -4  11   2        0.62        2.21      7.00 o 
  -3  11   2       68.75       85.51      9.58 o 
  -2  11   2        7.86        9.95      6.27 o 
  -1  11   2       21.33       21.01      6.63 o 
   0  11   2      150.17      144.48      9.95 o 
   1  11   2       55.42       50.08      5.30 o 
   2  11   2       55.78       50.95      4.93 o 
   3  11   2        0.56        2.63      3.24 o 
   4  11   2       36.51       38.57      5.08 o 
   5  11   2       54.33       62.42      5.34 o 
  -4  12   2       13.34       12.53      7.37 o 
  -3  12   2        3.59        2.21      6.63 o 
  -2  12   2       59.72       76.66      9.58 o 
  -1  12   2      106.17      116.10      9.58 o 
   0  12   2       15.87       26.54      7.00 o 
   1  12   2       28.38       18.06      6.63 o 
   2  12   2        0.02        0.00      6.27 o 
   3  12   2        0.15        0.00      4.29 o 
 -13   1   3      169.87      179.08      7.42 o 
 -12   1   3        0.72        0.00      3.65 o 
 -11   1   3       23.86       20.81      4.03 o 
 -10   1   3        2.08        2.10      3.10 o 
  -9   1   3        1.95        2.21      2.87 o 
  -8   1   3        2.15        1.99      2.06 o 
  -7   1   3      246.28      250.44      4.28 o 
  -6   1   3     1683.51     1773.44     10.91 o 
  -5   1   3     1497.07     1596.53      7.54 o 
  -4   1   3        0.92        1.11      0.59 o 
  -3   1   3      379.56      407.43      5.07 o 
  -2   1   3     1039.73     1019.20      6.12 o 
  -1   1   3      631.69      641.63      3.73 o 
   0   1   3      316.52      322.20      2.70 o 
   1   1   3     1152.97     1205.10      5.33 o 
   2   1   3      615.91      624.71      4.06 o 
   3   1   3     1732.74     1792.77      7.42 o 
   4   1   3     5417.85     5400.52     15.54 o 
   5   1   3      123.88      118.45      3.02 o 
   6   1   3       88.57       81.63      2.78 o 
   7   1   3        9.08       11.48      2.41 o 
   8   1   3       50.84       46.98      4.56 o 
   9   1   3       57.19       56.43      5.34 o 
  10   1   3       41.32       33.18      4.69 o 
  11   1   3       44.84       40.15      5.34 o 
 -13   2   3       31.56       30.32      4.67 o 
 -12   2   3        9.23        7.18      3.51 o 
 -11   2   3        0.45        0.74      2.75 o 
 -10   2   3        7.11        7.98      2.59 o 
  -9   2   3      103.41       95.50      3.58 o 
  -8   2   3        8.19        8.47      2.00 o 
  -7   2   3        1.96        5.53      1.21 o 
  -6   2   3      413.13      400.65      3.03 o 
  -5   2   3       32.86       24.13      0.98 o 
  -4   2   3     1452.14     1412.37      5.96 o 
  -3   2   3      147.09      131.33      1.82 o 
  -2   2   3        0.20        1.21      1.08 o 
  -1   2   3        3.84        2.83      1.28 o 
   0   2   3       12.51        9.25      1.34 o 
   1   2   3      262.60      260.79      3.30 o 
   2   2   3       33.29       41.63      1.81 o 
   3   2   3      263.41      263.02      3.89 o 
   4   2   3      591.72      561.94      5.10 o 
   5   2   3       67.72       65.14      3.03 o 
   6   2   3        2.67        3.24      2.28 o 
   7   2   3      239.66      235.01      5.31 o 
   8   2   3        0.07        0.00      3.39 o 
   9   2   3       24.82       24.06      4.69 o 
  10   2   3        6.62        7.37      6.63 o 
  11   2   3       63.75       63.76      8.48 o 
 -13   3   3       30.53       30.22      4.82 o 
 -12   3   3       56.32       62.63      6.08 o 
 -11   3   3      398.93      393.23      9.25 o 
 -10   3   3      187.85      188.85      5.44 o 
  -9   3   3      526.07      535.90      6.35 o 
  -8   3   3        0.30        0.48      1.77 o 
  -7   3   3       20.90       16.22      1.40 o 
  -6   3   3       99.62       96.72      1.80 o 
  -5   3   3      163.78      162.54      2.06 o 
  -4   3   3       44.06       46.21      1.16 o 
  -3   3   3      897.61      925.75      4.99 o 
  -2   3   3       68.73       72.95      1.79 o 
  -1   3   3      203.11      191.07      3.40 o 
   0   3   3     1138.07     1195.27      6.21 o 
   1   3   3       88.63       92.49      3.25 o 
   2   3   3      295.11      330.62      7.37 o 
   3   3   3        1.97        1.11      1.84 o 
   4   3   3       46.92       43.49      3.32 o 
   5   3   3       58.80       53.96      3.72 o 
   6   3   3        1.06        2.36      2.73 o 
   7   3   3      204.27      197.25      4.75 o 
   8   3   3       10.31       13.64      5.90 o 
   9   3   3       86.52       77.40      8.11 o 
  10   3   3        9.26        4.05      5.90 o 
  11   3   3       25.80       28.38      7.74 o 
 -13   4   3        1.59        1.25      3.30 o 
 -12   4   3       70.63       67.96      4.39 o 
 -11   4   3      912.04      978.54     11.59 o 
 -10   4   3     2527.49     2617.59     27.81 o 
  -9   4   3       42.90       44.34      3.88 o 
  -8   4   3      218.49      236.47      5.14 o 
  -7   4   3      102.80       99.02      2.75 o 
  -6   4   3       10.33       12.28      1.30 o 
  -5   4   3      640.12      598.74      4.31 o 
  -4   4   3      583.71      626.62      4.47 o 
  -3   4   3     2317.89     2499.14      8.42 o 
  -2   4   3      495.68      491.51      3.40 o 
  -1   4   3     3049.23     3253.70     19.63 o 
   0   4   3     1283.85     1353.38      7.61 o 
   1   4   3       56.16       51.50      1.90 o 
   2   4   3      116.18      108.16      3.62 o 
   3   4   3      464.10      479.99      6.98 o 
   4   4   3       16.74       18.66      2.30 o 
   5   4   3       70.58       70.77      5.16 o 
   6   4   3       27.26       37.94      2.85 o 
   7   4   3       31.88       33.67      3.54 o 
   8   4   3      513.89      511.96     15.11 o 
   9   4   3       39.42       35.38      7.37 o 
  10   4   3      129.37      136.37     10.32 o 
 -12   5   3        0.15        2.10      4.03 o 
 -11   5   3       11.06       10.59      3.81 o 
 -10   5   3      207.81      207.52      7.14 o 
  -9   5   3       20.13       23.20      4.29 o 
  -8   5   3      122.28      122.26      5.56 o 
  -7   5   3       81.78       85.18      4.51 o 
  -6   5   3        0.90        0.32      2.92 o 
  -5   5   3        5.38        4.64      1.87 o 
  -4   5   3        4.96        4.26      1.69 o 
  -3   5   3       13.56       12.91      1.28 o 
  -2   5   3      124.56      132.30      2.58 o 
  -1   5   3      319.34      320.77      4.50 o 
   0   5   3       69.40       74.72      2.71 o 
   1   5   3       41.60       41.90      2.32 o 
   2   5   3       57.69       57.47      3.25 o 
   3   5   3       86.59       88.01      4.03 o 
   4   5   3       28.09       22.11      4.42 o 
   5   5   3        3.66        0.74      3.69 o 
   6   5   3       60.28       55.29      5.16 o 
   7   5   3        9.12        8.11      3.07 o 
   8   5   3       26.23       18.06      5.90 o 
   9   5   3       20.38       23.22      6.63 o 
  10   5   3       16.31       19.53      7.00 o 
 -12   6   3        5.94        6.92      3.88 o 
 -11   6   3      204.06      206.28      7.77 o 
 -10   6   3      276.47      289.17      8.55 o 
  -9   6   3       28.38       26.99      4.23 o 
  -8   6   3       72.52       66.31      4.42 o 
  -7   6   3      133.44      119.22      5.22 o 
  -6   6   3        1.94        2.21      2.89 o 
  -5   6   3       33.62       34.67      2.50 o 
  -4   6   3      238.37      221.77      4.54 o 
  -3   6   3       46.05       44.67      2.67 o 
  -2   6   3       85.32       84.91      2.50 o 
  -1   6   3       84.08      106.02      3.24 o 
   0   6   3      336.13      334.33      5.26 o 
   1   6   3        0.00        1.63      2.04 o 
   2   6   3      330.86      325.87      5.66 o 
   3   6   3        3.82        4.46      2.73 o 
   4   6   3       51.97       46.03      3.88 o 
   5   6   3       21.56       19.99      3.45 o 
   6   6   3      277.61      258.91      7.14 o 
   7   6   3       32.25       37.96      6.63 o 
   8   6   3      119.38      118.31      8.85 o 
   9   6   3        0.25        2.58      6.63 o 
 -11   7   3       23.34       28.85      4.96 o 
 -10   7   3        7.45       11.45      3.95 o 
  -9   7   3       49.04       45.29      4.69 o 
  -8   7   3      150.62      147.91      6.19 o 
  -7   7   3        0.32        0.00      3.22 o 
  -6   7   3       11.80       13.53      3.50 o 
  -5   7   3      234.81      226.69      4.92 o 
  -4   7   3        9.97        6.18      2.89 o 
  -3   7   3       32.42       32.53      3.68 o 
  -2   7   3       94.87       96.16      5.71 o 
  -1   7   3      523.34      520.79      9.11 o 
   0   7   3      296.27      299.33      7.55 o 
   1   7   3       48.39       45.28      3.46 o 
   2   7   3      164.00      162.93      4.59 o 
   3   7   3      313.02      312.70      7.28 o 
   4   7   3       13.96       15.28      3.36 o 
   5   7   3      144.35      140.59      5.86 o 
   6   7   3       55.04       56.37      4.41 o 
   7   7   3       20.68       21.75      5.90 o 
   8   7   3       13.55       12.53      4.43 o 
   9   7   3        6.89        9.86      4.50 o 
 -11   8   3       31.28       39.81      8.48 o 
 -10   8   3        6.20        7.00      7.00 o 
  -9   8   3       15.48       22.11      7.37 o 
  -8   8   3        0.51        0.00      7.37 o 
  -7   8   3      332.41      302.24     13.27 o 
  -6   8   3      190.48      173.97     10.32 o 
  -5   8   3       34.01       19.17      7.00 o 
  -4   8   3       37.20       32.75      4.02 o 
  -3   8   3        0.13        1.28      3.13 o 
  -2   8   3       18.78       14.83      3.72 o 
  -1   8   3       43.95       49.58      4.25 o 
   0   8   3       41.49       44.77      4.34 o 
   1   8   3       78.58       77.77      3.71 o 
   2   8   3      994.22     1005.77     10.79 o 
   3   8   3      344.69      376.28      8.33 o 
   4   8   3      292.70      291.80      7.82 o 
   5   8   3      133.26      128.30      6.12 o 
   6   8   3        1.45        3.26      3.54 o 
   7   8   3        8.44        8.11      6.27 o 
   8   8   3        2.11        3.24      4.82 o 
 -10   9   3       48.65       53.44      9.58 o 
  -9   9   3       55.51       79.24      9.95 o 
  -8   9   3        8.14       14.74      8.11 o 
  -7   9   3      183.56      178.76     11.43 o 
  -6   9   3     1015.43      883.85     21.01 o 
  -5   9   3      569.65      486.53     15.85 o 
  -4   9   3        0.87        1.84      6.27 o 
  -3   9   3      153.25      140.68      6.19 o 
  -2   9   3      196.66      207.88      7.14 o 
  -1   9   3      272.12      276.07      7.81 o 
   0   9   3       49.21       51.50      4.67 o 
   1   9   3      860.93      902.45     13.54 o 
   2   9   3       37.03       38.22      4.56 o 
   3   9   3     1322.46     1378.34     16.13 o 
   4   9   3     2096.46     2180.18     24.69 o 
   5   9   3      343.92      353.12     14.19 o 
   6   9   3       88.59       90.56      5.72 o 
   7   9   3        0.32        1.47      5.53 o 
  -8  10   3       23.39       39.81      8.11 o 
  -7  10   3       63.53       70.03      9.21 o 
  -6  10   3       62.46       60.45      8.48 o 
  -5  10   3        2.67        0.00      7.00 o 
  -4  10   3        0.02        0.00      6.63 o 
  -3  10   3       35.20       36.19      5.16 o 
  -2  10   3        4.99        6.24      4.07 o 
  -1  10   3       18.91       16.54      3.98 o 
   0  10   3       30.41       26.76      4.15 o 
   1  10   3       58.72       57.43      5.13 o 
   2  10   3        3.62        6.63      4.03 o 
   3  10   3        4.20        4.42      5.53 o 
   4  10   3      129.32      137.11      9.21 o 
   5  10   3       29.11       31.89      4.79 o 
   6  10   3       15.04       18.69      4.60 o 
  -7  11   3       12.06       20.27      7.74 o 
  -6  11   3       24.99       38.70      8.48 o 
  -5  11   3        2.72        2.21      7.00 o 
  -4  11   3        8.91        8.48      7.74 o 
  -3  11   3       32.26       28.01      7.37 o 
  -2  11   3      266.13      292.12      9.23 o 
  -1  11   3        0.72        0.00      4.51 o 
   0  11   3       34.49       29.75      4.87 o 
   1  11   3      140.97      150.14      7.14 o 
   2  11   3        3.96        3.30      4.41 o 
   3  11   3       24.09       23.22      6.63 o 
   4  11   3       23.15       18.43      6.27 o 
  -4  12   3        7.03        1.47      7.37 o 
  -3  12   3       11.24       22.11      8.48 o 
  -2  12   3       59.13       67.08      9.21 o 
  -1  12   3        8.57       10.32      6.63 o 
   0  12   3       17.13       24.27      4.87 o 
   1  12   3        3.53        0.11      4.77 o 
 -14   0   4        4.05        2.95      6.27 o 
 -13   0   4       47.19       43.86      6.27 o 
 -12   0   4      275.67      280.12     11.79 o 
 -11   0   4        1.44        0.00      5.16 o 
 -10   0   4       53.53       58.24      5.90 o 
  -9   0   4      385.13      369.69     11.06 o 
  -8   0   4      621.33      644.28     13.27 o 
  -7   0   4       14.09       12.90      1.90 o 
  -6   0   4     1305.50     1421.05      8.67 o 
  -5   0   4       19.23       21.65      1.19 o 
  -4   0   4     6459.02     6928.55     13.95 o 
  -3   0   4     7694.97     7904.78     29.58 o 
  -2   0   4      530.79      514.28      9.88 o 
  -1   0   4        9.11       12.24      3.32 o 
   0   0   4      343.02      325.56      5.90 o 
   1   0   4       54.45       55.51      2.11 o 
   2   0   4      229.53      243.39      3.96 o 
   3   0   4     9808.27     9944.63     30.59 o 
   4   0   4     1850.58     1899.79     18.30 o 
   5   0   4      378.23      360.70      7.28 o 
   6   0   4     1842.05     1851.57     16.25 o 
   7   0   4      551.33      546.42     11.06 o 
   8   0   4      338.22      337.99     12.53 o 
   9   0   4       51.32       54.55      7.37 o 
  10   0   4       37.93       36.12      7.37 o 
 -14   1   4       41.60       44.17      5.21 o 
 -13   1   4       25.17       22.10      4.56 o 
 -12   1   4       75.31       78.78      5.34 o 
 -11   1   4       13.14       10.26      3.25 o 
 -10   1   4       86.89       84.19      4.93 o 
  -9   1   4       68.86       66.97      4.29 o 
  -8   1   4       14.56       12.54      2.87 o 
  -7   1   4        2.11        1.93      1.07 o 
  -6   1   4       21.60       25.17      1.66 o 
  -5   1   4      538.59      608.79      3.42 o 
  -4   1   4      404.30      423.59      3.43 o 
  -3   1   4      206.08      202.78      2.47 o 
  -2   1   4     1002.22     1019.10      6.08 o 
  -1   1   4      101.24       96.88      1.86 o 
   0   1   4      122.34      121.10      2.21 o 
   1   1   4      106.88      117.76      2.34 o 
   2   1   4      629.01      658.02      4.83 o 
   3   1   4        0.48        0.00      1.39 o 
   4   1   4     3186.86     3138.84     14.23 o 
   5   1   4       43.14       42.76      2.55 o 
   6   1   4      349.89      353.99      5.42 o 
   7   1   4      243.47      241.20      5.63 o 
   8   1   4       15.09       14.40      4.03 o 
   9   1   4        4.80        1.65      4.15 o 
  10   1   4        0.09        0.37      3.91 o 
 -13   2   4      278.73      286.70      8.99 o 
 -12   2   4       47.46       46.58      4.69 o 
 -11   2   4      133.55      132.41      4.75 o 
 -10   2   4        2.97        3.06      2.69 o 
  -9   2   4       44.31       46.57      3.26 o 
  -8   2   4       99.32       96.96      3.68 o 
  -7   2   4        6.33        6.83      1.60 o 
  -6   2   4      106.55      116.67      2.73 o 
  -5   2   4      260.08      286.49      2.87 o 
  -4   2   4      294.22      268.44      2.76 o 
  -3   2   4     1338.52     1341.80      8.02 o 
  -2   2   4       99.38       99.24      2.62 o 
  -1   2   4        0.02        0.19      1.12 o 
   0   2   4       23.23       18.94      1.25 o 
   1   2   4      134.99      113.95      2.39 o 
   2   2   4      496.50      478.74      4.68 o 
   3   2   4        2.25        1.18      1.56 o 
   4   2   4        5.28        5.38      2.25 o 
   5   2   4        0.35        0.62      2.22 o 
   6   2   4       81.29       72.83      3.67 o 
   7   2   4       37.16       38.25      3.30 o 
   8   2   4        8.91        9.24      3.77 o 
   9   2   4        8.20       11.98      5.34 o 
  10   2   4        1.63        2.58      5.90 o 
 -13   3   4      113.55      116.19      5.29 o 
 -12   3   4       56.13       58.59      4.17 o 
 -11   3   4       73.66       67.15      4.10 o 
 -10   3   4      331.91      328.09      9.31 o 
  -9   3   4      621.90      610.64      8.13 o 
  -8   3   4      128.13      117.91      3.89 o 
  -7   3   4       97.82      104.30      2.87 o 
  -6   3   4       92.69      102.89      2.19 o 
  -5   3   4      325.20      312.60      3.44 o 
  -4   3   4      695.06      722.55      4.93 o 
  -3   3   4      194.48      190.28      2.67 o 
  -2   3   4      142.50      122.52      3.05 o 
  -1   3   4      272.60      255.23      4.18 o 
   0   3   4      124.63      113.73      3.65 o 
   1   3   4      274.48      286.76      7.74 o 
   2   3   4     2173.72     2187.15     20.27 o 
   3   3   4       56.32       47.62      2.92 o 
   4   3   4       76.57       77.03      5.53 o 
   5   3   4        3.44        3.04      2.92 o 
   6   3   4       18.14       18.16      3.27 o 
   7   3   4        2.04        3.29      3.00 o 
   8   3   4       51.19       61.92      7.37 o 
   9   3   4      208.30      202.72     11.43 o 
  10   3   4        0.00        0.00      6.63 o 
 -13   4   4       36.83       35.74      4.17 o 
 -12   4   4        6.39        3.45      3.24 o 
 -11   4   4        8.78        7.82      3.03 o 
 -10   4   4        4.32        4.90      2.80 o 
  -9   4   4      637.24      640.73      8.41 o 
  -8   4   4      110.73      110.01      3.85 o 
  -7   4   4      352.49      344.47      5.63 o 
  -6   4   4        0.04        0.70      1.41 o 
  -5   4   4      260.19      263.12      3.38 o 
  -4   4   4      132.33      124.32      2.39 o 
  -3   4   4       76.04       85.81      2.01 o 
  -2   4   4        7.48       11.97      1.89 o 
  -1   4   4       29.09       32.14      2.19 o 
   0   4   4      258.36      280.89      3.70 o 
   1   4   4       24.67       21.47      2.57 o 
   2   4   4       90.77       98.65      3.88 o 
   3   4   4        6.92       11.14      2.38 o 
   4   4   4       17.89        9.95      3.69 o 
   5   4   4       77.54       81.57      4.29 o 
   6   4   4        3.97        2.81      2.45 o 
   7   4   4       87.72       89.78      3.97 o 
   8   4   4       34.28       36.86      7.00 o 
   9   4   4       47.07       45.70      7.74 o 
 -12   5   4      127.70      145.57      6.87 o 
 -11   5   4       33.92       35.49      4.77 o 
 -10   5   4      968.86      969.52     14.20 o 
  -9   5   4     1087.21     1114.29     14.45 o 
  -8   5   4     4606.79     4729.91     27.47 o 
  -7   5   4       42.68       50.32      4.25 o 
  -6   5   4      169.21      174.86      4.16 o 
  -5   5   4      348.02      339.92      5.46 o 
  -4   5   4       28.90       34.85      2.45 o 
  -3   5   4      118.48      137.17      3.74 o 
  -2   5   4      118.06      144.97      4.77 o 
  -1   5   4     4298.53     4597.86     23.19 o 
   0   5   4      156.36      163.86      5.21 o 
   1   5   4      401.23      448.92      5.97 o 
   2   5   4       31.34       32.41      2.99 o 
   3   5   4      187.51      190.19      8.11 o 
   4   5   4      313.53      304.45      9.95 o 
   5   5   4       20.30       24.33      4.79 o 
   6   5   4        7.55        8.91      2.55 o 
   7   5   4      378.14      358.96      8.92 o 
   8   5   4      314.62      285.28     12.53 o 
   9   5   4        0.01        0.37      6.27 o 
 -12   6   4        9.18       11.19      4.25 o 
 -11   6   4       87.86       83.73      5.66 o 
 -10   6   4      108.16      107.88      5.93 o 
  -9   6   4       48.34       45.63      4.60 o 
  -8   6   4      401.73      409.20      9.08 o 
  -7   6   4       70.03       68.55      4.60 o 
  -6   6   4        7.11        6.00      2.33 o 
  -5   6   4        0.43        0.36      2.10 o 
  -4   6   4       40.60       34.18      2.67 o 
  -3   6   4        1.45        2.26      2.22 o 
  -2   6   4       50.33       45.02      3.72 o 
  -1   6   4       68.89       74.33      4.15 o 
   0   6   4       15.91       12.80      3.36 o 
   1   6   4       13.99       13.62      3.36 o 
   2   6   4        7.70        9.81      2.73 o 
   3   6   4        0.05        0.00      2.87 o 
   4   6   4       30.82       30.93      3.77 o 
   5   6   4        6.45        4.25      3.36 o 
   6   6   4       14.97       13.64      4.05 o 
   7   6   4       35.53       35.11      4.42 o 
   8   6   4       28.71       23.22      6.63 o 
   9   6   4       16.46       20.27      7.74 o 
 -11   7   4       41.06       48.19      5.13 o 
 -10   7   4       48.82       47.13      4.69 o 
  -9   7   4       12.19       12.24      4.02 o 
  -8   7   4       33.99       38.96      4.29 o 
  -7   7   4        1.53        2.73      3.34 o 
  -6   7   4        0.50        0.37      2.25 o 
  -5   7   4        1.86        3.55      2.25 o 
  -4   7   4       15.22       10.41      2.48 o 
  -3   7   4       22.15       19.41      2.52 o 
  -2   7   4      128.59      119.36      4.01 o 
  -1   7   4      441.88      448.21      8.85 o 
   0   7   4       74.15       67.32      4.67 o 
   1   7   4        2.12        1.35      3.45 o 
   2   7   4      115.15      109.84      7.00 o 
   3   7   4       25.31       20.13      3.25 o 
   4   7   4        3.52        3.69      3.39 o 
   5   7   4       80.19       75.31      4.95 o 
   6   7   4       38.84       48.07      4.61 o 
   7   7   4      107.79       99.53      8.11 o 
   8   7   4       71.95       63.73      5.86 o 
 -10   8   4       94.45       91.78      9.58 o 
  -9   8   4       28.63       34.65      7.74 o 
  -8   8   4        2.56        1.47      6.27 o 
  -7   8   4       47.43       37.23      7.74 o 
  -6   8   4      244.55      219.74      7.08 o 
  -5   8   4       45.73       37.06      4.02 o 
  -4   8   4       67.83       48.49      4.50 o 
  -3   8   4      128.06      101.98      7.19 o 
  -2   8   4        9.54        4.95      3.54 o 
  -1   8   4        0.43        3.16      3.54 o 
   0   8   4       15.77       17.65      3.88 o 
   1   8   4        8.47        6.71      3.77 o 
   2   8   4       12.21        6.96      3.45 o 
   3   8   4      472.02      478.79     14.01 o 
   4   8   4      246.04      241.79     10.69 o 
   5   8   4        2.46        3.32      5.16 o 
   6   8   4      319.25      331.48      8.99 o 
   7   8   4      175.72      178.76     10.69 o 
  -9   9   4        2.93        5.16      7.37 o 
  -8   9   4        2.28        2.58      7.74 o 
  -7   9   4       53.25       46.44      8.48 o 
  -6   9   4       68.83       61.18      8.48 o 
  -5   9   4      339.10      288.64      8.32 o 
  -4   9   4       67.28       61.62      4.96 o 
  -3   9   4       17.41        8.62      3.81 o 
  -2   9   4        1.02        0.65      3.72 o 
  -1   9   4        0.30        1.74      3.61 o 
   0   9   4        1.06        1.53      3.62 o 
   1   9   4      479.30      484.34     10.42 o 
   2   9   4      429.75      436.96     10.15 o 
   3   9   4      257.02      259.11     11.43 o 
   4   9   4      717.70      728.31     18.43 o 
   5   9   4       37.37       40.91      6.63 o 
   6   9   4       35.21       37.23      6.27 o 
  -8  10   4      120.82      116.84     11.06 o 
  -7  10   4        0.03        0.37      7.74 o 
  -6  10   4       50.68       32.80      8.11 o 
  -5  10   4        1.00        1.84      7.00 o 
  -4  10   4      224.28      196.67      7.61 o 
  -3  10   4      104.19       79.06      5.66 o 
  -2  10   4       13.10       19.45      4.51 o 
  -1  10   4        9.33       10.26      3.95 o 
   0  10   4        3.41        4.38      3.98 o 
   1  10   4        1.80        0.55      3.91 o 
   2  10   4       44.36       42.47      5.19 o 
   3  10   4      635.00      677.08     18.43 o 
   4  10   4       86.81       96.57      8.48 o 
   5  10   4      124.42      106.52      8.85 o 
  -6  11   4       27.96       14.37      7.37 o 
  -5  11   4        1.87       10.32      8.11 o 
  -4  11   4       19.84       14.01      7.74 o 
  -3  11   4        1.55        0.00      4.34 o 
  -2  11   4      101.01       90.46      6.02 o 
  -1  11   4        4.63        5.55      4.15 o 
   0  11   4       71.06       73.57      5.98 o 
   1  11   4       43.52       43.07      5.30 o 
   2  11   4        0.29        0.10      4.25 o 
   3  11   4        0.33        0.00      5.90 o 
  -2  12   4       25.17       27.91      5.08 o 
  -1  12   4       21.40       28.42      5.22 o 
 -14   1   5       34.13       29.75      4.82 o 
 -13   1   5       46.33       36.11      4.93 o 
 -12   1   5       12.80       11.38      3.77 o 
 -11   1   5      214.32      205.42      6.90 o 
 -10   1   5      123.58      112.36      5.34 o 
  -9   1   5       34.95       34.05      3.51 o 
  -8   1   5       33.90       23.93      2.54 o 
  -7   1   5       30.43       31.68      1.72 o 
  -6   1   5      196.37      197.68      3.02 o 
  -5   1   5      114.12      129.17      2.32 o 
  -4   1   5     3135.11     3281.86     10.73 o 
  -3   1   5       63.07       61.44      1.86 o 
  -2   1   5      204.75      218.34      3.15 o 
  -1   1   5       32.04       40.17      1.53 o 
   0   1   5        5.24        6.00      1.24 o 
   1   1   5      135.10      118.40      2.72 o 
   2   1   5      141.97      135.30      2.46 o 
   3   1   5      427.22      430.00      4.18 o 
   4   1   5       10.91        9.38      2.05 o 
   5   1   5     1856.85     1818.82     14.31 o 
   6   1   5      463.64      440.74      6.35 o 
   7   1   5       72.73       82.85      4.12 o 
   8   1   5       20.72       23.07      4.69 o 
   9   1   5       43.05       46.60      5.60 o 
 -13   2   5       20.18       24.86      4.67 o 
 -12   2   5      145.43      150.59      6.90 o 
 -11   2   5        6.09        4.26      3.25 o 
 -10   2   5        3.05        3.05      2.69 o 
  -9   2   5       34.44       30.45      2.96 o 
  -8   2   5      144.94      137.86      4.09 o 
  -7   2   5      168.37      170.43      3.50 o 
  -6   2   5       26.73       22.76      1.65 o 
  -5   2   5        6.06        4.47      1.01 o 
  -4   2   5       71.17       66.50      1.77 o 
  -3   2   5      327.65      309.00      3.84 o 
  -2   2   5       24.92       22.56      1.64 o 
  -1   2   5      114.81      130.50      2.92 o 
   0   2   5      112.68      119.19      2.44 o 
   1   2   5       66.66       64.32      2.12 o 
   2   2   5       59.97       48.58      2.37 o 
   3   2   5        7.71        7.60      1.70 o 
   4   2   5       52.22       47.65      2.89 o 
   5   2   5       28.49       27.98      2.89 o 
   6   2   5      349.18      320.76      6.67 o 
   7   2   5        0.26        1.74      2.68 o 
   8   2   5       72.82       81.32      6.63 o 
   9   2   5       21.76       25.02      6.45 o 
 -13   3   5       18.26       23.41      4.43 o 
 -12   3   5        4.16        5.22      2.87 o 
 -11   3   5      163.49      163.49      5.31 o 
 -10   3   5        2.53        5.66      2.69 o 
  -9   3   5      525.65      505.93      7.51 o 
  -8   3   5      104.61      110.41      3.89 o 
  -7   3   5      272.19      271.45      5.21 o 
  -6   3   5       34.71       33.46      2.54 o 
  -5   3   5       80.77       83.46      2.42 o 
  -4   3   5        4.53        3.80      1.50 o 
  -3   3   5       70.34       69.69      2.54 o 
  -2   3   5      262.65      266.85      7.74 o 
  -1   3   5        1.55        0.00      2.95 o 
   0   3   5       14.57       13.64      3.32 o 
   1   3   5      466.01      455.20     11.06 o 
   2   3   5        5.05        9.21      4.05 o 
   3   3   5       12.62       13.79      2.73 o 
   4   3   5        1.64        0.76      2.41 o 
   5   3   5        1.04        1.36      2.54 o 
   6   3   5        2.43        2.95      3.00 o 
   7   3   5       39.38       44.75      4.51 o 
   8   3   5        6.26        4.42      5.53 o 
   9   3   5      158.75      170.65     11.06 o 
 -13   4   5       76.49       70.37      5.45 o 
 -12   4   5       15.45       15.41      4.03 o 
 -11   4   5        2.43        2.63      2.86 o 
 -10   4   5      348.26      357.59      6.85 o 
  -9   4   5     1578.79     1594.07     13.12 o 
  -8   4   5     2188.23     2193.41     14.53 o 
  -7   4   5      422.65      419.89      6.39 o 
  -6   4   5     1242.65     1258.66      8.35 o 
  -5   4   5      243.70      233.15      3.78 o 
  -4   4   5      105.57      107.54      2.80 o 
  -3   4   5      443.77      440.23      5.48 o 
  -2   4   5      774.74      799.27      9.64 o 
  -1   4   5      255.41      246.50      5.73 o 
   0   4   5      223.56      249.70      9.40 o 
   1   4   5     1958.56     2063.68     23.59 o 
   2   4   5       15.69       12.53      4.05 o 
   3   4   5        1.12        0.00      2.87 o 
   4   4   5       21.85       18.50      3.39 o 
   5   4   5        2.37        2.74      2.63 o 
   6   4   5       57.82       55.38      3.66 o 
   7   4   5       14.36       18.25      3.10 o 
   8   4   5        5.15       13.64      6.63 o 
   9   4   5      139.36      144.11     11.06 o 
 -12   5   5        5.24        8.48      3.91 o 
 -11   5   5        1.72        3.49      3.81 o 
 -10   5   5        6.19        7.03      3.88 o 
  -9   5   5       56.38       55.70      4.82 o 
  -8   5   5      137.60      128.22      5.86 o 
  -7   5   5        1.75        2.92      3.72 o 
  -6   5   5      165.06      171.59      4.38 o 
  -5   5   5       11.51        9.86      2.16 o 
  -4   5   5      111.36      106.55      3.57 o 
  -3   5   5      106.51      111.50      4.04 o 
  -2   5   5        2.83        6.34      2.57 o 
  -1   5   5        0.64        0.00      2.73 o 
   0   5   5       19.70       15.15      3.25 o 
   1   5   5       23.24       20.27      4.79 o 
   2   5   5       11.66       11.79      4.42 o 
   3   5   5       28.47       25.06      4.79 o 
   4   5   5       67.38       66.42      4.43 o 
   5   5   5       77.97       70.72      4.56 o 
   6   5   5       19.94       16.35      3.06 o 
   7   5   5        6.08        3.21      2.94 o 
   8   5   5        4.08        0.00      6.63 o 
 -12   6   5       28.60       31.40      5.04 o 
 -11   6   5       11.55       10.52      4.34 o 
 -10   6   5       65.37       64.06      4.96 o 
  -9   6   5       20.03       21.73      3.98 o 
  -8   6   5      102.03      107.61      5.56 o 
  -7   6   5      224.77      208.61      6.72 o 
  -6   6   5      333.79      310.32      5.89 o 
  -5   6   5       30.55       30.50      2.77 o 
  -4   6   5       10.82       10.56      2.41 o 
  -3   6   5       22.79       20.22      2.67 o 
  -2   6   5      236.39      240.05      6.64 o 
  -1   6   5        0.44        0.43      2.92 o 
   0   6   5        8.35        7.09      3.36 o 
   1   6   5      151.61      166.60      8.48 o 
   2   6   5       26.45       23.59      4.79 o 
   3   6   5       60.21       61.92      6.63 o 
   4   6   5       84.77       94.36      7.37 o 
   5   6   5       22.42       15.85      5.53 o 
   6   6   5       70.95       72.72      4.82 o 
   7   6   5       15.79       18.18      4.15 o 
   8   6   5       43.56       36.86      7.74 o 
 -11   7   5      124.85      124.00      6.87 o 
 -10   7   5       80.11       87.31      5.60 o 
  -9   7   5        0.07        2.00      3.88 o 
  -8   7   5       67.97       60.24      4.87 o 
  -7   7   5       73.09       66.77      4.96 o 
  -6   7   5       22.89       23.42      2.77 o 
  -5   7   5        0.00        0.00      2.36 o 
  -4   7   5        0.02        0.00      2.33 o 
  -3   7   5       35.68       36.54      3.06 o 
  -2   7   5      270.90      272.92      7.40 o 
  -1   7   5        8.82        7.00      3.45 o 
   0   7   5      326.05      323.91      8.21 o 
   1   7   5      233.05      236.51      8.29 o 
   2   7   5        8.03        7.00      4.42 o 
   3   7   5       70.81       72.98      7.00 o 
   4   7   5       48.31       37.60      5.90 o 
   5   7   5      114.69      125.69      8.48 o 
   6   7   5      135.58      136.30      6.38 o 
   7   7   5       41.09       43.38      4.87 o 
 -10   8   5      190.15      205.30     12.53 o 
  -9   8   5        1.36        1.47      6.27 o 
  -8   8   5       16.26       16.59      7.00 o 
  -7   8   5        0.09        0.00      6.63 o 
  -6   8   5       15.64       14.19      3.26 o 
  -5   8   5      258.44      246.42      7.50 o 
  -4   8   5       14.13       15.77      3.81 o 
  -3   8   5      186.28      167.21      6.35 o 
  -2   8   5       46.05       44.67      4.34 o 
  -1   8   5        3.35        3.37      3.54 o 
   0   8   5        0.01        0.00      3.51 o 
   1   8   5        0.19        1.49      3.62 o 
   2   8   5       37.39       41.28      6.27 o 
   3   8   5        0.00        0.74      5.16 o 
   4   8   5      509.18      531.12     15.85 o 
   5   8   5        0.05        1.11      4.79 o 
   6   8   5      364.88      388.48     14.37 o 
  -9   9   5       16.64       11.06      6.63 o 
  -8   9   5       37.46       48.65      8.11 o 
  -7   9   5       73.74       88.09      9.58 o 
  -6   9   5      133.90      151.46      6.64 o 
  -5   9   5      316.64      295.61      8.66 o 
  -4   9   5     1060.90      936.22     24.51 o 
  -3   9   5       80.04       63.96      5.22 o 
  -2   9   5       40.57       41.68      4.96 o 
  -1   9   5      330.83      319.69     10.87 o 
   0   9   5      130.59      124.37      6.38 o 
   1   9   5       51.11       50.57      5.13 o 
   2   9   5       31.38       32.07      5.90 o 
   3   9   5      163.02      168.44     10.32 o 
   4   9   5      100.64      107.99      8.48 o 
   5   9   5     1369.04     1421.98     26.54 o 
  -8  10   5       59.36       53.81      9.21 o 
  -7  10   5       12.65       20.64      6.63 o 
  -6  10   5        2.40        3.02      4.02 o 
  -5  10   5        0.04        0.60      3.79 o 
  -4  10   5        3.58        8.77      4.29 o 
  -3  10   5        6.93       12.12      4.41 o 
  -2  10   5        0.08        1.19      3.95 o 
  -1  10   5        0.03        0.00      4.23 o 
   0  10   5       37.02       34.38      4.96 o 
   1  10   5       15.42       14.21      4.77 o 
   2  10   5        1.16        0.00      5.53 o 
   3  10   5      137.89      142.27      9.58 o 
  -5  11   5        2.26        7.87      3.88 o 
  -4  11   5       16.49        7.77      4.07 o 
  -3  11   5        1.08        0.92      4.13 o 
  -2  11   5        9.83       14.11      4.42 o 
  -1  11   5      211.86      234.59      8.97 o 
   0  11   5       70.81       84.98      6.12 o 
   1  11   5        0.42        2.21      4.25 o 
 -13   0   6       96.93       88.83      8.85 o 
 -12   0   6        3.68        6.63      5.53 o 
 -11   0   6      356.91      312.56     12.16 o 
 -10   0   6       81.81       73.72      7.00 o 
  -9   0   6      191.70      178.02      8.48 o 
  -8   0   6      188.73      173.23      8.11 o 
  -7   0   6      316.89      314.03      9.95 o 
  -6   0   6       21.17       20.27      4.42 o 
  -5   0   6        0.86        0.72      1.94 o 
  -4   0   6      166.83      201.98      5.04 o 
  -3   0   6      715.55      745.27     12.53 o 
  -2   0   6     7026.43     7328.84     39.81 o 
  -1   0   6      761.45      744.16     13.64 o 
   0   0   6      144.09      130.81      6.45 o 
   1   0   6       79.69       78.49      3.54 o 
   2   0   6      315.60      330.17      6.81 o 
   3   0   6       45.26       50.99      3.77 o 
   4   0   6      118.36      114.25      5.19 o 
   5   0   6     2460.06     2431.43     20.31 o 
   6   0   6        0.07        0.92      3.65 o 
   7   0   6     1276.36     1196.06     15.75 o 
   8   0   6      310.51      293.76     12.90 o 
 -13   1   6       15.65       17.19      4.25 o 
 -12   1   6       41.51       40.19      4.56 o 
 -11   1   6        0.24        2.95      3.65 o 
 -10   1   6       16.05       10.48      3.51 o 
  -9   1   6        3.94        4.05      3.13 o 
  -8   1   6       26.17       19.90      3.51 o 
  -7   1   6      100.79      108.93      4.82 o 
  -6   1   6       54.22       55.32      3.77 o 
  -5   1   6        8.84       11.67      1.87 o 
  -4   1   6      106.88      109.54      2.78 o 
  -3   1   6      227.50      233.98      3.91 o 
  -2   1   6        0.31        2.76      3.13 o 
  -1   1   6       77.99       77.87     15.85 o 
   0   1   6       29.08       30.79      3.25 o 
   1   1   6        4.63        5.38      1.92 o 
   2   1   6        9.01        8.60      1.95 o 
   3   1   6       59.30       57.97      2.76 o 
   4   1   6      198.97      194.04      4.33 o 
   5   1   6      664.83      653.51      7.78 o 
   6   1   6      226.79      213.44      5.07 o 
   7   1   6      125.00      112.90      5.00 o 
   8   1   6       13.04        9.41      4.34 o 
 -13   2   6        0.43        0.53      3.54 o 
 -12   2   6      251.09      238.17      7.92 o 
 -11   2   6       27.70       25.66      4.15 o 
 -10   2   6       10.45        9.71      3.62 o 
  -9   2   6       75.39       74.74      5.16 o 
  -8   2   6      160.55      155.39      5.56 o 
  -7   2   6      485.48      485.62      8.70 o 
  -6   2   6        8.89        9.87      3.10 o 
  -5   2   6       43.19       48.21      2.45 o 
  -4   2   6      177.06      176.80      3.31 o 
  -3   2   6       13.39       10.85      2.20 o 
  -2   2   6      102.67       93.43      3.62 o 
  -1   2   6       77.17       80.72      5.53 o 
   0   2   6       15.32       11.06      4.05 o 
   1   2   6        9.88       11.06      4.05 o 
   2   2   6      288.88      295.97      6.38 o 
   3   2   6       46.52       44.37      3.03 o 
   4   2   6      163.53      153.38      4.65 o 
   5   2   6       17.80       15.66      3.09 o 
   6   2   6       23.91       20.83      3.23 o 
   7   2   6       12.99        7.77      3.18 o 
   8   2   6      107.08       95.86      6.35 o 
 -13   3   6        6.64       10.55      4.07 o 
 -12   3   6       43.91       43.46      4.56 o 
 -11   3   6        9.76        7.59      3.34 o 
 -10   3   6        1.30        2.49      3.19 o 
  -9   3   6        1.24        2.61      2.99 o 
  -8   3   6      400.12      390.93      6.50 o 
  -7   3   6      276.31      264.16      5.30 o 
  -6   3   6      580.67      565.96      7.11 o 
  -5   3   6      243.93      243.79      3.54 o 
  -4   3   6       88.78       97.58      2.87 o 
  -3   3   6       13.88       14.01      2.47 o 
  -2   3   6        2.78        3.69      2.35 o 
  -1   3   6        2.26        4.05      3.69 o 
   0   3   6      356.94      339.09     10.32 o 
   1   3   6       26.82       21.01      4.79 o 
   2   3   6        2.36        3.32      4.42 o 
   3   3   6      724.71      733.84     15.85 o 
   4   3   6       12.04       11.56      2.75 o 
   5   3   6       24.78       23.47      2.96 o 
   6   3   6        4.18        4.88      3.62 o 
   7   3   6        0.70        0.00      3.62 o 
   8   3   6       82.28       87.35      9.58 o 
 -13   4   6       15.61       12.53      6.27 o 
 -12   4   6       86.54       80.35      8.11 o 
 -11   4   6       27.42       33.91      6.63 o 
 -10   4   6       45.86       45.53      4.82 o 
  -9   4   6      283.15      272.69      7.69 o 
  -8   4   6       82.56       83.17      3.90 o 
  -7   4   6     1270.48     1263.45     10.98 o 
  -6   4   6      564.49      583.57      7.36 o 
  -5   4   6      325.97      343.07      4.87 o 
  -4   4   6      561.47      550.43      5.94 o 
  -3   4   6      139.70      143.49      5.34 o 
  -2   4   6       42.38       43.63      3.51 o 
  -1   4   6       48.43       41.84      3.65 o 
   0   4   6      171.73      187.61      8.48 o 
   1   4   6       75.75       86.98      6.63 o 
   2   4   6      288.61      277.17     10.69 o 
   3   4   6      192.54      185.40      8.85 o 
   4   4   6        5.39        4.79      4.79 o 
   5   4   6       41.15       46.44      4.41 o 
   6   4   6       45.47       51.24      3.74 o 
   7   4   6       18.79       20.28      3.23 o 
   8   4   6       41.69       42.02      7.37 o 
 -12   5   6       27.03       28.13      4.43 o 
 -11   5   6      123.31      128.32      6.52 o 
 -10   5   6        5.66        8.20      3.62 o 
  -9   5   6      459.02      431.36      9.51 o 
  -8   5   6        1.41        0.00      3.36 o 
  -7   5   6     3008.02     3059.47     22.54 o 
  -6   5   6     2859.61     2881.97     16.84 o 
  -5   5   6       22.13       26.44      2.81 o 
  -4   5   6       44.72       43.73      3.09 o 
  -3   5   6       95.10       95.07      4.67 o 
  -2   5   6       31.69       27.51      3.25 o 
  -1   5   6        3.81        4.02      2.99 o 
   0   5   6      984.03     1006.59     18.43 o 
   1   5   6      178.87      179.50      8.85 o 
   2   5   6      178.62      180.25      6.26 o 
   3   5   6      125.25      122.65      7.56 o 
   4   5   6       87.94       91.34      5.19 o 
   5   5   6      102.13       99.92      4.73 o 
   6   5   6        0.68        0.00      2.92 o 
   7   5   6       14.64       21.02      3.06 o 
 -12   6   6        7.84        7.97      3.88 o 
 -11   6   6        7.72        9.55      4.34 o 
 -10   6   6       98.89       91.47      5.86 o 
  -9   6   6      454.51      437.16     10.03 o 
  -8   6   6        7.69        4.05      3.54 o 
  -7   6   6      313.28      309.62      8.21 o 
  -6   6   6       35.97       39.27      3.14 o 
  -5   6   6        2.21        2.21      2.52 o 
  -4   6   6       95.18       90.73      3.96 o 
  -3   6   6       44.65       46.03      4.07 o 
  -2   6   6       26.10       27.97      3.77 o 
  -1   6   6      144.41      151.00      6.12 o 
   0   6   6       46.57       50.82      4.56 o 
   1   6   6       55.32       44.60      5.90 o 
   2   6   6       17.78       13.27      5.16 o 
   3   6   6       65.29       69.29      6.63 o 
   4   6   6       22.56       18.97      4.03 o 
   5   6   6       25.56       27.93      4.43 o 
   6   6   6       26.55       34.25      3.66 o 
 -11   7   6       17.57       25.34      5.04 o 
 -10   7   6      213.49      228.26      8.03 o 
  -9   7   6       79.56       82.84      5.40 o 
  -8   7   6       10.43       11.94      3.68 o 
  -7   7   6        0.06        0.11      3.54 o 
  -6   7   6       23.89       29.58      3.00 o 
  -5   7   6       22.64       24.12      2.98 o 
  -4   7   6       13.43       11.33      2.75 o 
  -3   7   6       35.13       38.04      3.32 o 
  -2   7   6        0.93        0.00      3.27 o 
  -1   7   6        6.21        8.36      3.72 o 
   0   7   6      290.95      292.97      8.21 o 
   1   7   6       62.86       65.61      7.00 o 
   2   7   6        8.71        6.63      4.42 o 
   3   7   6       52.76       56.39      7.37 o 
   4   7   6        0.75        1.47      5.90 o 
   5   7   6        4.20        4.09      3.77 o 
   6   7   6      163.34      157.69     10.32 o 
 -10   8   6        3.11        5.16      5.90 o 
  -9   8   6        4.90        5.16      6.27 o 
  -8   8   6        1.28        0.00      5.53 o 
  -7   8   6       50.07       49.76      7.74 o 
  -6   8   6        8.85        8.65      3.40 o 
  -5   8   6       13.25        9.43      3.40 o 
  -4   8   6        6.17        7.50      3.27 o 
  -3   8   6       15.48       11.10      4.07 o 
  -2   8   6      171.73      154.38      6.50 o 
  -1   8   6      105.49       94.95      5.60 o 
   0   8   6      103.07      104.57      6.12 o 
   1   8   6      113.58      111.68      8.48 o 
   2   8   6       10.74       13.64      5.53 o 
   3   8   6        2.40        4.05      5.90 o 
   4   8   6        5.27       11.43      6.27 o 
   5   8   6       27.58       24.69      6.27 o 
  -9   9   6        0.30        0.74      7.37 o 
  -8   9   6       22.61       22.48      8.11 o 
  -7   9   6        4.43        2.58      5.90 o 
  -6   9   6        0.47        1.80      3.40 o 
  -5   9   6       25.91       17.38      3.81 o 
  -4   9   6       16.33       23.24      4.23 o 
  -3   9   6      298.20      285.50      8.70 o 
  -2   9   6        6.17        6.68      3.88 o 
  -1   9   6        0.74        0.00      4.03 o 
   0   9   6        7.60        2.46      3.98 o 
   1   9   6       21.38       16.59      5.53 o 
   2   9   6      119.97      105.05      8.48 o 
   3   9   6        0.82        4.05      5.90 o 
  -7  10   6        6.65        6.63      8.11 o 
  -6  10   6        3.48        3.69      6.27 o 
  -5  10   6        0.45        3.29      3.51 o 
  -4  10   6       33.54       15.44      5.71 o 
  -3  10   6      136.05      138.30      7.08 o 
  -2  10   6      523.47      472.49     13.64 o 
  -1  10   6        0.17        3.91      4.34 o 
   0  10   6        1.28        0.00      4.43 o 
   1  10   6       28.42       32.44      7.37 o 
   2  10   6        3.12        4.05      6.27 o 
  -3  11   6       18.20       34.13      5.31 o 
  -2  11   6       70.10       79.42      6.24 o 
 -13   1   7       19.93       27.44      4.34 o 
 -12   1   7       13.55        7.21      3.61 o 
 -11   1   7       50.21       45.63      4.82 o 
 -10   1   7      134.93      114.39      5.72 o 
  -9   1   7      203.04      160.62      7.92 o 
  -8   1   7      195.79      183.76      6.38 o 
  -7   1   7       33.04       36.86      4.03 o 
  -6   1   7       97.97       88.21      4.82 o 
  -5   1   7        1.84        1.83      2.18 o 
  -4   1   7        1.50        1.71      2.20 o 
  -3   1   7      293.18      315.13      6.64 o 
  -2   1   7      491.91      502.27      8.47 o 
  -1   1   7       46.69       36.29      3.51 o 
   0   1   7      171.32      175.51      5.99 o 
   1   1   7       32.57       27.55      2.76 o 
   2   1   7      156.16      142.96      4.49 o 
   3   1   7       45.84       51.10      3.39 o 
   4   1   7        6.85        8.25      2.23 o 
   5   1   7       49.73       43.38      3.04 o 
   6   1   7       46.65       38.45      3.11 o 
   7   1   7      585.78      520.61      9.36 o 
 -13   2   7       63.00       79.81      9.40 o 
 -12   2   7       27.26       27.93      4.34 o 
 -11   2   7        0.00        0.37      3.25 o 
 -10   2   7       35.26       26.94      3.77 o 
  -9   2   7      131.91      146.71      6.45 o 
  -8   2   7        4.03        2.84      3.36 o 
  -7   2   7      177.77      168.24      5.98 o 
  -6   2   7      398.67      370.99      7.92 o 
  -5   2   7       72.43       69.24      3.24 o 
  -4   2   7      103.35      115.37      6.27 o 
  -3   2   7       18.39       20.64      3.69 o 
  -2   2   7       44.60       38.70      4.42 o 
  -1   2   7        0.16        0.37      4.05 o 
   0   2   7       16.31       22.48      4.79 o 
   1   2   7       73.15       68.92      6.63 o 
   2   2   7      363.40      379.51      8.29 o 
   3   2   7        0.12        0.00      3.39 o 
   4   2   7       17.44       15.70      3.77 o 
   5   2   7       33.20       37.52      4.69 o 
   6   2   7       25.40       23.87      3.30 o 
   7   2   7      135.16      123.40      5.44 o 
 -13   3   7       27.12       21.04      4.25 o 
 -12   3   7       28.48       24.04      4.42 o 
 -11   3   7        2.44        3.48      3.54 o 
 -10   3   7        2.19        2.33      3.45 o 
  -9   3   7       63.82       63.09      4.34 o 
  -8   3   7       39.75       33.54      3.61 o 
  -7   3   7       87.27       86.98      4.60 o 
  -6   3   7      177.66      173.75      5.83 o 
  -5   3   7       16.45       19.29      2.11 o 
  -4   3   7       20.56       22.63      2.87 o 
  -3   3   7        6.77        3.69      2.47 o 
  -2   3   7        1.08        0.37      2.73 o 
  -1   3   7        0.34        0.00      4.05 o 
   0   3   7        1.67        1.11      4.42 o 
   1   3   7       10.24        9.95      4.79 o 
   2   3   7       45.17       42.39      6.27 o 
   3   3   7       95.72       95.47      5.47 o 
   4   3   7        4.35        2.59      3.51 o 
   5   3   7        2.21        2.03      3.65 o 
   6   3   7       23.08       23.05      4.29 o 
   7   3   7       16.00       21.58      4.42 o 
 -12   4   7        4.88        9.95      6.27 o 
 -11   4   7       63.54       60.45      7.74 o 
 -10   4   7        0.50        1.47      5.53 o 
  -9   4   7        5.59        9.95      5.90 o 
  -8   4   7      247.50      234.42     10.69 o 
  -7   4   7     2014.95     2049.30     27.27 o 
  -6   4   7      233.84      229.27      6.87 o 
  -5   4   7     1641.14     1691.38     10.90 o 
  -4   4   7     1805.35     1806.92     11.49 o 
  -3   4   7       83.44       76.01      3.47 o 
  -2   4   7      328.54      341.67      6.16 o 
  -1   4   7        6.83        7.37      4.42 o 
   0   4   7      387.18      371.90     11.79 o 
   1   4   7        8.92        7.74      5.16 o 
   2   4   7      301.09      305.55     11.79 o 
   3   4   7      347.48      368.95     12.90 o 
   4   4   7       15.57       13.57      3.77 o 
   5   4   7       51.86       49.93      5.21 o 
   6   4   7       41.94       46.47      4.00 o 
 -12   5   7        3.15        4.05      5.53 o 
 -11   5   7       38.85       40.91      6.63 o 
 -10   5   7       13.52        9.58      5.53 o 
  -9   5   7        0.00        0.00      4.42 o 
  -8   5   7       19.12       16.95      4.17 o 
  -7   5   7       85.69       83.24      5.08 o 
  -6   5   7        3.78        4.02      3.77 o 
  -5   5   7        4.87        4.99      2.70 o 
  -4   5   7       64.97       60.61      3.52 o 
  -3   5   7       71.85       77.01      4.43 o 
  -2   5   7       10.28        6.27      2.92 o 
  -1   5   7       79.85       77.96      3.90 o 
   0   5   7       22.40       20.64      3.65 o 
   1   5   7        0.26        0.00      3.45 o 
   2   5   7        3.80        5.68      3.51 o 
   3   5   7        6.18        4.98      3.65 o 
   4   5   7       80.04       75.11      5.21 o 
   5   5   7        1.03        2.74      3.26 o 
   6   5   7       35.28       38.91      4.03 o 
 -11   6   7        4.32        3.32      4.42 o 
 -10   6   7        8.42        5.41      3.45 o 
  -9   6   7       36.98       28.70      4.25 o 
  -8   6   7       27.78       28.40      4.56 o 
  -7   6   7        9.89       10.64      3.54 o 
  -6   6   7        5.76        2.55      3.51 o 
  -5   6   7      602.81      576.18      8.51 o 
  -4   6   7      208.96      192.12      5.25 o 
  -3   6   7        4.50        4.37      3.36 o 
  -2   6   7      112.38      111.75      5.45 o 
  -1   6   7      118.41      117.84      5.60 o 
   0   6   7        5.20        2.95      4.79 o 
   1   6   7       17.90       15.50      3.77 o 
   2   6   7        6.75        6.91      3.77 o 
   3   6   7        0.08        0.14      3.36 o 
   4   6   7       77.21       80.37      5.99 o 
   5   6   7       35.23       36.87      3.71 o 
 -10   7   7      194.94      205.88      8.07 o 
  -9   7   7       33.10       34.30      4.77 o 
  -8   7   7       97.18       95.58      8.85 o 
  -7   7   7        0.09        1.82      3.61 o 
  -6   7   7        2.78        2.87      3.25 o 
  -5   7   7      135.38      137.99      4.89 o 
  -4   7   7        0.40        0.49      2.83 o 
  -3   7   7       26.85       26.90      4.78 o 
  -2   7   7        1.63        0.74      3.65 o 
  -1   7   7       51.09       59.36      5.08 o 
   0   7   7        7.64        8.48      5.53 o 
   1   7   7       14.53       11.79      5.90 o 
   2   7   7       29.46       31.70      6.27 o 
   3   7   7       41.32       36.08      4.67 o 
   4   7   7        6.09        2.70      4.15 o 
  -9   8   7       95.38       97.25      6.09 o 
  -8   8   7      116.07      138.33      8.48 o 
  -7   8   7        0.81        4.58      3.61 o 
  -6   8   7        2.27        4.49      4.07 o 
  -5   8   7        2.77        3.23      2.87 o 
  -4   8   7       26.07       26.69      4.25 o 
  -3   8   7       69.58       64.58      5.13 o 
  -2   8   7       17.22       14.88      4.25 o 
  -1   8   7      291.63      293.05      8.86 o 
   0   8   7        1.80        0.00      6.27 o 
   1   8   7        1.35        0.37      6.27 o 
   2   8   7        2.19        2.95      4.79 o 
   3   8   7        0.00        0.00      5.90 o 
  -8   9   7       17.25       18.80      7.74 o 
  -7   9   7       10.55        3.32      5.53 o 
  -6   9   7      115.84      123.47      9.58 o 
  -5   9   7       60.24       65.25      5.04 o 
  -4   9   7       93.86      106.52      6.19 o 
  -3   9   7      235.20      224.43      8.07 o 
  -2   9   7      352.94      322.01      9.64 o 
  -1   9   7        8.55        9.11      4.51 o 
   0   9   7      297.87      311.45     13.64 o 
   1   9   7      145.84      143.38     10.69 o 
   2   9   7      116.71      137.85      9.95 o 
  -5  10   7        0.08        0.33      3.74 o 
  -4  10   7        0.04        0.00      4.34 o 
  -3  10   7       10.34       14.75      4.34 o 
  -2  10   7       72.95       91.04      6.09 o 
  -1  10   7       16.58       23.24      4.87 o 
 -13   0   8      124.24      156.28     10.32 o 
 -12   0   8       40.40       36.12      7.37 o 
 -11   0   8      311.16      312.19     12.90 o 
 -10   0   8      290.18      237.00     11.06 o 
  -9   0   8      336.15      302.24     11.79 o 
  -8   0   8      253.69      248.79     10.69 o 
  -7   0   8        2.02        5.90      5.16 o 
  -6   0   8       39.57       44.60      5.90 o 
  -5   0   8       41.22       42.35      4.05 o 
  -4   0   8      211.22      225.57      8.48 o 
  -3   0   8        4.56        8.85      4.05 o 
  -2   0   8       41.60       29.85      4.79 o 
  -1   0   8      812.80      908.18     18.06 o 
   0   0   8     1563.18     1593.00     23.96 o 
   1   0   8       43.35       46.81      6.63 o 
   2   0   8       13.31       17.69      5.16 o 
   3   0   8      146.97      155.91      9.58 o 
   4   0   8      175.64      201.98     10.69 o 
   5   0   8       33.30       28.01      7.00 o 
   6   0   8      403.80      377.10     10.03 o 
 -13   1   8       31.92       37.13      4.82 o 
 -12   1   8       38.69       34.56      4.67 o 
 -11   1   8       25.52       26.28      4.41 o 
 -10   1   8       19.54       13.46      4.03 o 
  -9   1   8       71.50       76.24      5.04 o 
  -8   1   8       61.61       55.41      4.56 o 
  -7   1   8        7.16        7.58      3.51 o 
  -6   1   8      118.78      126.25      5.60 o 
  -5   1   8        0.18        0.13      2.44 o 
  -4   1   8       10.21       11.46      2.73 o 
  -3   1   8       29.55       23.22      2.99 o 
  -2   1   8      153.08      143.15      6.82 o 
  -1   1   8      154.52      145.14      5.99 o 
   0   1   8      202.14      191.47      8.29 o 
   1   1   8       47.60       37.42      4.69 o 
   2   1   8        9.10        9.64      3.25 o 
   3   1   8        9.55        7.19      3.39 o 
   4   1   8       12.98       10.90      3.06 o 
   5   1   8       37.63       34.08      3.89 o 
   6   1   8        0.01        0.88      4.29 o 
 -12   2   8        8.46        7.08      3.88 o 
 -11   2   8       48.39       44.42      4.82 o 
 -10   2   8        0.01        0.11      3.62 o 
  -9   2   8        3.28        2.36      3.62 o 
  -8   2   8        2.03        1.79      3.62 o 
  -7   2   8      250.05      252.56      7.40 o 
  -6   2   8      687.29      680.12     14.01 o 
  -5   2   8       13.03       12.35      2.59 o 
  -4   2   8       22.88       23.22      4.42 o 
  -3   2   8        0.00        0.00      3.69 o 
  -2   2   8        4.75        5.16      4.05 o 
  -1   2   8        7.85        4.79      5.16 o 
   0   2   8       41.80       36.49      5.53 o 
   1   2   8       39.74       36.12      5.90 o 
   2   2   8        2.92        1.44      3.19 o 
   3   2   8       58.39       65.07      4.69 o 
   4   2   8        7.15       13.20      4.15 o 
   5   2   8       66.18       70.51      5.34 o 
   6   2   8      121.90      121.27      6.50 o 
 -12   3   8        2.14        0.00      3.68 o 
 -11   3   8        3.40        2.97      3.61 o 
 -10   3   8       40.66       39.72      4.51 o 
  -9   3   8       32.59       26.83      4.79 o 
  -8   3   8       14.58       13.74      3.54 o 
  -7   3   8       27.28       31.05      3.98 o 
  -6   3   8      404.97      394.61      8.66 o 
  -5   3   8      167.37      155.34      3.91 o 
  -4   3   8        0.14        0.00      4.05 o 
  -3   3   8       34.54       28.01      4.79 o 
  -2   3   8      213.39      217.83      9.21 o 
  -1   3   8      142.04      147.80      8.11 o 
   0   3   8        0.91        0.00      4.42 o 
   1   3   8      134.58      138.59      8.48 o 
   2   3   8       31.73       29.37      4.15 o 
   3   3   8        0.91        1.87      3.51 o 
   4   3   8       16.96       16.30      4.17 o 
   5   3   8      102.50       91.99     16.03 o 
 -12   4   8       21.86       34.65      7.37 o 
 -11   4   8       16.51        4.42      5.90 o 
 -10   4   8       88.73       82.93      8.11 o 
  -9   4   8       37.09       29.49      6.63 o 
  -8   4   8       58.70       61.55      7.00 o 
  -7   4   8      115.56      110.57      8.48 o 
  -6   4   8     1052.38     1114.58     21.38 o 
  -5   4   8        0.75        0.45      2.50 o 
  -4   4   8      691.92      724.25     11.07 o 
  -3   4   8       60.90       58.43      4.43 o 
  -2   4   8        0.14        1.11      4.42 o 
  -1   4   8       87.29       87.35      7.00 o 
   0   4   8      126.50      119.05      8.11 o 
   1   4   8      137.72      137.11      9.21 o 
   2   4   8        3.52        4.79      5.16 o 
   3   4   8      256.68      265.18      8.21 o 
   4   4   8       58.49       53.96      5.08 o 
   5   4   8       55.38       45.45      5.45 o 
 -11   5   8       94.51      112.42      9.21 o 
 -10   5   8        1.40        1.84      5.90 o 
  -9   5   8      199.33      211.93     11.43 o 
  -8   5   8        0.31        3.32      4.79 o 
  -7   5   8      154.39      162.18      9.58 o 
  -6   5   8      135.13      137.85      9.21 o 
  -5   5   8     2833.42     2930.84     18.53 o 
  -4   5   8     1078.60     1101.90      9.93 o 
  -3   5   8      241.34      243.29      5.88 o 
  -2   5   8      175.31      171.59      5.18 o 
  -1   5   8        0.07        0.72      3.51 o 
   0   5   8      143.00      150.69      6.38 o 
   1   5   8       66.43       68.40      5.19 o 
   2   5   8      205.36      215.75      7.81 o 
   3   5   8        7.32       11.18      3.98 o 
   4   5   8       38.57       26.28      4.54 o 
 -10   6   8       28.78       20.64      6.27 o 
  -9   6   8       37.26       35.02      6.27 o 
  -8   6   8       43.75       41.65      6.27 o 
  -7   6   8       84.76       79.98      7.74 o 
  -6   6   8       37.55       33.15      4.56 o 
  -5   6   8        0.53        0.00      2.46 o 
  -4   6   8      175.22      188.36      4.74 o 
  -3   6   8      225.54      228.27      6.03 o 
  -2   6   8       45.88       47.74      3.67 o 
  -1   6   8       18.91       20.59      3.88 o 
   0   6   8       11.02        8.91      4.03 o 
   1   6   8        6.89        8.43      3.88 o 
   2   6   8        1.55        0.93      3.88 o 
   3   6   8       97.09      105.05      6.24 o 
   4   6   8      133.14      151.05      7.56 o 
  -9   7   8      101.53      118.68      9.58 o 
  -8   7   8       57.08       57.54      5.47 o 
  -7   7   8       10.05       12.24      4.15 o 
  -6   7   8       22.26       16.70      3.88 o 
  -5   7   8       66.32       72.45      4.25 o 
  -4   7   8       87.76       92.35      4.54 o 
  -3   7   8        0.41        0.65      3.25 o 
  -2   7   8        5.48        6.97      3.36 o 
  -1   7   8        0.01        0.74      3.54 o 
   0   7   8        9.07       10.62      4.56 o 
   1   7   8       11.52        9.02      4.15 o 
   2   7   8       17.63       15.77      3.98 o 
   3   7   8        1.47        3.83      3.88 o 
  -8   8   8        0.51        0.00      4.03 o 
  -7   8   8       63.98       79.39      5.86 o 
  -6   8   8       83.26       95.81      5.86 o 
  -5   8   8       11.90       14.22      3.02 o 
  -4   8   8       53.11       60.30      4.18 o 
  -3   8   8        0.20        0.00      3.02 o 
  -2   8   8       37.43       40.61      4.87 o 
  -1   8   8       11.05       10.69      6.27 o 
   0   8   8      163.93      150.38     10.69 o 
   1   8   8       55.65       60.69      6.08 o 
  -6   9   8      137.03      151.49     10.69 o 
  -5   9   8       50.28       54.27      5.19 o 
  -4   9   8        1.33        2.84      3.88 o 
  -3   9   8      100.24      105.72      6.38 o 
  -2   9   8       27.42       22.34      4.60 o 
  -1   9   8       92.58      100.30      6.38 o 
 -12   1   9       13.91       18.72      4.07 o 
 -11   1   9       52.22       52.13      5.08 o 
 -10   1   9        7.68        4.24      3.65 o 
  -9   1   9       80.06       82.20      5.73 o 
  -8   1   9      268.73      221.71      7.56 o 
  -7   1   9      164.32      137.99      7.00 o 
  -6   1   9        1.70        1.54      3.77 o 
  -5   1   9        3.13        4.14      2.48 o 
  -4   1   9        0.49        0.00      2.87 o 
  -3   1   9        0.90        0.34      2.83 o 
  -2   1   9        3.50        5.09      3.25 o 
  -1   1   9      123.87      135.50      6.26 o 
   0   1   9        1.38        5.34      3.65 o 
   1   1   9       27.67       24.88      4.15 o 
   2   1   9      213.35      212.12      7.95 o 
   3   1   9       24.33       23.65      4.56 o 
   4   1   9       41.58       40.63      5.19 o 
 -12   2   9      109.87      113.90      6.50 o 
 -11   2   9        5.05        7.07      3.98 o 
 -10   2   9       40.40       43.79      5.04 o 
  -9   2   9       15.64       16.02      3.88 o 
  -8   2   9      117.07      122.33      6.08 o 
  -7   2   9        0.59        1.47      3.51 o 
  -6   2   9       88.92       87.20      5.45 o 
  -5   2   9      196.29      197.98      5.50 o 
  -4   2   9       16.28       19.17      4.79 o 
  -3   2   9        6.75        7.74      3.69 o 
  -2   2   9       45.54       42.76      5.90 o 
  -1   2   9      114.34      112.05      8.11 o 
   0   2   9       27.19       29.49      6.27 o 
   1   2   9        3.96        4.79      5.90 o 
   2   2   9      118.73      117.58      9.21 o 
   3   2   9       35.26       39.07      7.00 o 
   4   2   9       12.30       18.06      5.53 o 
 -11   3   9        0.76        0.00      6.27 o 
 -10   3   9        9.88        5.90      6.63 o 
  -9   3   9        2.53        0.00      3.62 o 
  -8   3   9       13.17       17.72      4.03 o 
  -7   3   9        1.24        4.11      3.54 o 
  -6   3   9       17.93       22.91      3.88 o 
  -5   3   9        3.55        3.98      2.85 o 
  -4   3   9      137.38      140.06      8.11 o 
  -3   3   9       15.54       12.16      5.53 o 
  -2   3   9      167.59      190.56      9.95 o 
  -1   3   9       41.39       44.60      6.63 o 
   0   3   9        0.21        0.00      4.42 o 
   1   3   9       21.49       25.06      5.90 o 
   2   3   9        2.84        0.37      6.27 o 
   3   3   9        0.39        0.00      4.79 o 
   4   3   9       19.96       19.90      6.63 o 
 -11   4   9       55.63       78.51      8.85 o 
 -10   4   9        0.08        0.00      6.63 o 
  -9   4   9        1.29        0.00      6.63 o 
  -8   4   9        0.52        2.21      5.90 o 
  -7   4   9        9.09        7.74      5.53 o 
  -6   4   9      115.64      133.43      9.95 o 
  -5   4   9     1287.41     1311.96     13.00 o 
  -4   4   9      183.83      195.93      6.78 o 
  -3   4   9     1508.95     1615.86     24.33 o 
  -2   4   9      833.10      837.78     18.80 o 
  -1   4   9       54.09       63.76      7.37 o 
   0   4   9        3.37        7.37      5.90 o 
   1   4   9        1.80        5.90      4.79 o 
   2   4   9       27.09       29.12      7.00 o 
   3   4   9        3.39        0.00      3.77 o 
 -10   5   9        3.04        4.05      5.53 o 
  -9   5   9       75.37       72.61      8.11 o 
  -8   5   9        6.14        4.42      5.90 o 
  -7   5   9        0.00        0.00      5.16 o 
  -6   5   9        0.34        1.11      5.90 o 
  -5   5   9        1.71        1.10      2.84 o 
  -4   5   9       12.74       13.82      3.77 o 
  -3   5   9       12.48       12.66      4.03 o 
  -2   5   9       20.64       25.00      4.05 o 
  -1   5   9       70.04       68.57      5.19 o 
   0   5   9       10.72       10.50      3.91 o 
   1   5   9        7.84        5.16      4.29 o 
   2   5   9       54.51       61.89      5.72 o 
  -9   6   9       17.30       29.85      7.00 o 
  -8   6   9        9.36        6.63      5.90 o 
  -7   6   9        1.53        0.37      5.16 o 
  -6   6   9       71.45       75.93      7.74 o 
  -5   6   9       22.42       23.43      3.26 o 
  -4   6   9      264.18      257.83      6.66 o 
  -3   6   9      297.42      303.13      8.73 o 
  -2   6   9       38.77       44.85      5.53 o 
  -1   6   9       23.49       23.20      4.42 o 
   0   6   9        1.35        1.11      4.17 o 
   1   6   9       26.20       15.48      4.15 o 
  -8   7   9       43.14       50.13      7.37 o 
  -7   7   9       18.67       18.06      6.27 o 
  -6   7   9       35.75       32.80      6.27 o 
  -5   7   9       36.86       43.89      4.56 o 
  -4   7   9       43.52       49.29      3.83 o 
  -3   7   9        8.09        6.18      3.20 o 
  -2   7   9       99.87       96.50     12.16 o 
  -1   7   9        0.04        0.00      3.88 o 
   0   7   9        3.39        3.23      4.15 o 
  -5   8   9        0.31        0.00      2.83 o 
  -4   8   9        5.84        6.46      2.76 o 
  -3   8   9        9.59       11.12      2.66 o 
  -2   8   9       25.42       20.90      4.25 o 
 -11   0  10       88.86       98.04      8.48 o 
 -10   0  10      286.25      277.91     12.53 o 
  -9   0  10       48.35       50.50      7.37 o 
  -8   0  10      199.58      189.82     11.06 o 
  -7   0  10       51.07       48.28      7.00 o 
  -6   0  10      112.67      112.42      9.21 o 
  -5   0  10       11.14        8.60      3.87 o 
  -4   0  10        0.62        0.00      4.05 o 
  -3   0  10       55.24       41.28      5.53 o 
  -2   0  10      151.83      154.80      9.58 o 
  -1   0  10        8.04       11.06      5.90 o 
   0   0  10        7.19       10.69      6.63 o 
   1   0  10      652.87      682.98     19.17 o 
   2   0  10      129.80      119.79      9.21 o 
 -11   1  10       31.46       35.46      4.67 o 
 -10   1  10      179.62      167.59      7.28 o 
  -9   1  10        0.10        0.05      3.77 o 
  -8   1  10      202.70      210.13      7.82 o 
  -7   1  10       36.00       37.59      4.93 o 
  -6   1  10        0.00        0.00      3.91 o 
  -5   1  10      113.21      118.63      4.87 o 
  -4   1  10        9.18        3.69      4.05 o 
  -3   1  10       10.21        4.24      3.65 o 
  -2   1  10      139.05      130.24      6.38 o 
  -1   1  10       17.94       16.41      4.29 o 
   0   1  10      112.20      113.20      6.78 o 
   1   1  10        0.67        0.00      4.07 o 
   2   1  10      130.41      128.96      7.30 o 
 -10   2  10       34.15       38.27      4.93 o 
  -9   2  10        1.30        3.78      3.98 o 
  -8   2  10       35.14       42.61      4.87 o 
  -7   2  10       23.43       18.38      4.15 o 
  -6   2  10      145.92      136.74      6.50 o 
  -5   2  10      180.65      191.03      5.74 o 
  -4   2  10      102.82      104.31      7.37 o 
  -3   2  10       49.54       50.50      6.63 o 
  -2   2  10       13.86       11.43      5.53 o 
  -1   2  10       53.82       66.71      7.74 o 
   0   2  10       10.83       10.69      6.27 o 
   1   2  10       15.18       14.74      5.90 o 
   2   2  10        1.39        3.32      5.90 o 
 -10   3  10        7.28       13.64      6.63 o 
  -9   3  10        9.39       13.27      6.27 o 
  -8   3  10       83.21       72.61      8.11 o 
  -7   3  10        7.13        8.85      6.63 o 
  -6   3  10       51.53       45.70      7.74 o 
  -5   3  10       64.15       64.02      5.40 o 
  -4   3  10        2.40        0.00      4.42 o 
  -3   3  10        4.36        4.79      5.16 o 
  -2   3  10        9.18        5.90      5.53 o 
  -1   3  10       63.09       66.71      7.37 o 
   0   3  10      584.98      614.42     18.06 o 
   1   3  10        3.67        6.27      5.90 o 
  -9   4  10       10.08        2.58      6.27 o 
  -8   4  10        6.70        8.85      7.00 o 
  -7   4  10        0.04        2.95      6.63 o 
  -6   4  10       49.94       46.07      8.11 o 
  -5   4  10       47.99       46.26      3.80 o 
  -4   4  10      235.53      242.40      7.82 o 
  -3   4  10      130.82      135.25      6.64 o 
  -2   4  10      102.77       98.04      8.85 o 
  -1   4  10        0.13        1.84      5.16 o 
   0   4  10        0.10        0.00      5.16 o 
   1   4  10       13.61       11.79      5.53 o 
  -8   5  10      116.18      126.05      9.95 o 
  -7   5  10        8.84        6.27      6.63 o 
  -6   5  10        4.92        0.37      6.63 o 
  -5   5  10      161.79      170.69     11.61 o 
  -4   5  10      311.27      323.21      9.11 o 
  -3   5  10     2107.68     2269.91     23.20 o 
  -2   5  10       79.67       79.79      5.86 o 
  -1   5  10      332.71      347.95     10.16 o 
   0   5  10       56.15       60.96      5.34 o 
  -7   6  10        6.99        7.00      7.00 o 
  -6   6  10       22.49       23.22      6.63 o 
  -5   6  10        4.83        5.66      3.62 o 
  -4   6  10        1.20        2.47      3.28 o 
  -3   6  10       45.63       44.79      5.08 o 
  -2   6  10        5.86        3.50      4.03 o 
  -9   1  11        2.93        2.81      4.25 o 
  -8   1  11      116.27      120.08      6.90 o 
  -7   1  11        2.93        0.00      4.56 o 
  -6   1  11      133.74      127.49      7.16 o 
  -5   1  11       36.05       34.95      5.21 o 
  -4   1  11       46.82       49.02      6.27 o 
  -3   1  11       10.12        8.48      5.53 o 
  -2   1  11       62.21       63.76      7.37 o 
  -1   1  11        1.15        0.00      5.90 o 
  -8   2  11       19.65       21.16      4.25 o 
  -7   2  11        3.74        3.65      4.25 o 
  -6   2  11       42.85       46.83      7.92 o 
  -5   2  11        2.48        4.98      4.03 o 
  -4   2  11       76.75       74.45      7.00 o 
  -3   2  11        9.78        9.95      5.53 o 
  -2   2  11        0.70        0.00      5.90 o 
  -1   2  11       13.70        8.48      5.53 o 
  -8   3  11       32.93       29.85      7.74 o 
  -7   3  11       32.41       29.12      7.74 o 
  -6   3  11       40.58       46.81      7.37 o 
  -5   3  11        5.05        7.74      7.00 o 
  -4   3  11       70.89       67.08      7.74 o 
  -3   3  11       52.77       53.81      7.74 o 
  -2   3  11       51.02       50.13      7.74 o 
  -6   4  11        3.54        2.21      7.37 o 
  -5   4  11        0.46        0.71      4.07 o 
  -4   4  11      164.63      193.83      7.69 o 
  -3   4  11      202.70      223.74      8.47 o 
                                                 
